# Supplementary material for: Genome wide association joint analysis reveals 99 risk loci for pain susceptibility and pleiotropic relationships with psychiatric, metabolic, and immunological traits
Source: PLoS Genet. 2023 Oct 16;19(10):e1010977. doi: 10.1371/journal.pgen.1010977 (PMC10602383; doi:10.1371/journal.pgen.1010977)
Supplement: S1 Data — (XLSX) [file pgen.1010977.s002.xlsx]

## Sheet: Index
Index of Supplementary Tables by order of appearance
Table	Description
A	List of traits included in the joint-analysis
B	SNP heritability estimates of the 17 UKBB traits analyzed
C	Pairwise genetic correlation between the 17 UKBB traits analyzed
D	Ninety-nine genome-wide signficant loci identified in Pleio joint analysis
E	17 UKBB GWAS pain traits P-values and betas at each locus
F	Loci descibed previously identified in pain related GWASs
G	Novel pain loci identified in the present study
H	Number of genome-wide significant traits by locus
I	Sex-specific joint_analysis loci
J	Sensitivity analysis: Joint analysis of the 17 UKBB traits performed with MTAG software
K	Sensitivity analysis: Pleio joint-analysis 13 traits
L	Replication analysis in A. Migraine , B. Finnish pain GWAS
M	Leave one out joint-analysis
N1	Fine mapping: Positional mapping
N2	Fine mapping: Expression quantitative trait loci (eQTLs) gene mapping
N3	Fine mapping: Chromatin interaction gene mapping
N4	Genes selected through both positional and eQTLs gene mapping
N5	Genes selected through eQTLs and chromatin interactiongene mapping
N6	Genes selected throughpositional and chromatin interaction gene mapping
N7	Genes selected through all three gene mapping methods
O	Gene-based GWAS. MAGMA analysis
P	Genes overlapping both SNPs and gene based GWASs
Q	Differentially expressed genes in pain dataset. A Chonic pain T1 vs acute. B. Chonic pain T1 vs healthy participants. C. Chonic pain T5 healthy participants
R1	List of estiblished pain-related genes in human used in enrichment analysis
R2	List of established pain-related genes in mouse used in enrichment analysis
R3	Enrichment statistics in human and mouse pain genes
R4	Human pain genes with MAGMA p-values<=0.05
R5	Mouse pain genes with MAGMA p-values<=0.05
S	Tissue enrichment Magma
T1	Enrichment analyses for GO_biological_process
T2	Enrichment analyses for GO_cellular_component
T3	Enrichment analyses for GO_molecular_function
T4	Enrichment analyses for Reactome_pathway
T5	Enrichment analyses for KEGG_pathway
U1	Top genes from neurogenesis GO biological process
U2	Top genes from neuro-differentiation GO biological process
U3	Top genes from post-synapsis GO biological process
V	Genetic correlation of pain loci with non pain traits implemented in LDHub database
W	Two sample MR non pain traits exposure and pain outcome
x	Instrumental variants (Ivs) selected for two sample mendelian randomization where non pain traits are tested as exposure and pain joint analysis summary statistics as outcome
Y	Two sample Mendelian randomization analysis carried out with joint pain summary statistics as exposure and non pain traits as outcome
Z	Instrumental variants (Ivs) selected for two sample mendelian randomization where pain join analysis GWAS SNPs are tested as exposure and as non pain traits as outcome
AA	Two sample MR directional test
BB	Multivariable Mendelian randomization exposure lipids outcome pain
CC	Instrumental variables (Ivs) used in the multivariant MR (MVMR) using lipids as exposure and pain as outcome
DD	Replicated loci in non pain traits.

## Sheet: A
Pain phenotypes from UKBB database
Phenotype description	Phenotype UKBB code	variable_type	source	Number controls	Number cases	Total number	PHESANT_transformation	notes
Chest pain or discomfort	2335	binary	phesant	301274	56233	357507	2335_0|| CAT-SINGLE || Inc(>=10): 0(301274) || Inc(>=10): 1(56233) || CAT-SINGLE-BINARY || sample 301274/56233(357507) ||	ACE touchscreen question "Do you ever have any pain or discomfort in your chest?"
Back pain for 3+ months	3571	binary	phesant	28500	62055	90555	3571_0|| CAT-SINGLE || Inc(>=10): 1(62055) || Inc(>=10): 0(28500) || CAT-SINGLE-BINARY || sample 28500/62055(90555) ||	ACE touchscreen question "Have you had back pains for more than 3 months?" ~F3571~ was collected from participants who indicated that in the last month they experienced back pain that interfered with their usual activities, as defined by their answers to ~F6159~
Headaches for 3+ months	3799	binary	phesant	38106	32075	70181	3799_0|| CAT-SINGLE || Inc(>=10): 1(32075) || Inc(>=10): 0(38106) || CAT-SINGLE-BINARY || sample 38106/32075(70181) ||	ACE touchscreen question "Have you had headaches for more than 3 months?" ~F3799~ was collected from participants who indicated that in the last month they experienced headache that interfered with their usual activities, as defined by their answers to ~F6159~
Leg pain on walking	4728	binary	phesant	92908	25997	118905	4728_0|| CAT-SINGLE || Inc(>=10): 0(92908) || Inc(>=10): 1(25997) || CAT-SINGLE-BINARY || sample 92908/25997(118905) ||	ACE touchscreen question "Do you get a pain in either leg on walking?"
Medication for pain relief, constipation, heartburn: Aspirin	6154_1	binary	phesant	306880	50204	357084	6154_0 || CAT-MUL-BINARY-VAR 1 || NO_NAN Remove NA participants 514 || Removed 3596 examples != 1 but with missing value (<0) || sample 306880/50204(357084) ||	ACE touchscreen question "Do you regularly take any of the following? (You can select more than one answer)" The following checks were performed: If code -7 was selected, then no additional choices were allowed. If code -1 was selected, then no additional choices were allowed. If code -3 was selected, then no additional choices were allowed. If the participant activated the Help button they were …
Medication for pain relief, constipation, heartburn: Ibuprofen (e.g. Nurofen)	6154_2	binary	phesant	304035	53049	357084	6154_0 || CAT-MUL-BINARY-VAR 2 || NO_NAN Remove NA participants 514 || Removed 3596 examples != 2 but with missing value (<0) || sample 304035/53049(357084) ||	ACE touchscreen question "Do you regularly take any of the following? (You can select more than one answer)" The following checks were performed: If code -7 was selected, then no additional choices were allowed. If code -1 was selected, then no additional choices were allowed. If code -3 was selected, then no additional choices were allowed. If the participant activated the Help button they were …
Medication for pain relief, constipation, heartburn: Paracetamol	6154_3	binary	phesant	279148	77936	357084	6154_0 || CAT-MUL-BINARY-VAR 3 || NO_NAN Remove NA participants 514 || Removed 3596 examples != 3 but with missing value (<0) || sample 279148/77936(357084) ||	ACE touchscreen question "Do you regularly take any of the following? (You can select more than one answer)" The following checks were performed: If code -7 was selected, then no additional choices were allowed. If code -1 was selected, then no additional choices were allowed. If code -3 was selected, then no additional choices were allowed. If the participant activated the Help button they were …
Medication for pain relief, constipation, heartburn: Omeprazole (e.g. Zanprol)	6154_5	binary	phesant	335620	21464	357084	6154_0 || CAT-MUL-BINARY-VAR 5 || NO_NAN Remove NA participants 514 || Removed 3596 examples != 5 but with missing value (<0) || sample 335620/21464(357084) ||	ACE touchscreen question "Do you regularly take any of the following? (You can select more than one answer)" The following checks were performed: If code -7 was selected, then no additional choices were allowed. If code -1 was selected, then no additional choices were allowed. If code -3 was selected, then no additional choices were allowed. If the participant activated the Help button they were …
Medication for pain relief, constipation, heartburn: Medication any	6154_100	binary	phesant	159041	198043	357084	6154_0 || CAT-MUL-BINARY-VAR 100 || NO_NAN Remove NA participants 514 || Removed 3596 examples != 100 but with missing value (<0) || sample 159041/198043(357084) ||	ACE touchscreen question "Do you regularly take any of the following? (You can select more than one answer)" The following checks were performed: If code -7 was selected, then no additional choices were allowed. If code -1 was selected, then no additional choices were allowed. If code -3 was selected, then no additional choices were allowed. If the participant activated the Help button they were …
Pain type(s) experienced in last month: Headache	6159_1	binary	phesant	288719	71672	360391	6159_0 || CAT-MUL-BINARY-VAR 1 || NO_NAN Remove NA participants 180 || Removed 623 examples != 1 but with missing value (<0) || sample 288719/71672(360391) ||	ACE touchscreen question "In the last month have you experienced any of the following that interfered with your usual activites? (You can select more than one answer)" The following checks were performed: If code 8 was selected, then no additional choices were allowed. If code -7 was selected, then no additional choices were allowed. If code -3 was selected, then no additional choices were allowe…
Pain type(s) experienced in last month: Neck or shoulder pain	6159_3	binary	phesant	278271	82120	360391	6159_0 || CAT-MUL-BINARY-VAR 3 || NO_NAN Remove NA participants 180 || Removed 623 examples != 3 but with missing value (<0) || sample 278271/82120(360391) ||	ACE touchscreen question "In the last month have you experienced any of the following that interfered with your usual activites? (You can select more than one answer)" The following checks were performed: If code 8 was selected, then no additional choices were allowed. If code -7 was selected, then no additional choices were allowed. If code -3 was selected, then no additional choices were allowe…
Pain type(s) experienced in last month: Back pain	6159_4	binary	phesant	269042	91349	360391	6159_0 || CAT-MUL-BINARY-VAR 4 || NO_NAN Remove NA participants 180 || Removed 623 examples != 4 but with missing value (<0) || sample 269042/91349(360391) ||	ACE touchscreen question "In the last month have you experienced any of the following that interfered with your usual activites? (You can select more than one answer)" The following checks were performed: If code 8 was selected, then no additional choices were allowed. If code -7 was selected, then no additional choices were allowed. If code -3 was selected, then no additional choices were allowe…
Pain type(s) experienced in last month: Stomach or abdominal pain	6159_5	binary	phesant	330085	30306	360391	6159_0 || CAT-MUL-BINARY-VAR 5 || NO_NAN Remove NA participants 180 || Removed 623 examples != 5 but with missing value (<0) || sample 330085/30306(360391) ||	ACE touchscreen question "In the last month have you experienced any of the following that interfered with your usual activites? (You can select more than one answer)" The following checks were performed: If code 8 was selected, then no additional choices were allowed. If code -7 was selected, then no additional choices were allowed. If code -3 was selected, then no additional choices were allowe…
Pain type(s) experienced in last month: Hip pain	6159_6	binary	phesant	319891	40500	360391	6159_0 || CAT-MUL-BINARY-VAR 6 || NO_NAN Remove NA participants 180 || Removed 623 examples != 6 but with missing value (<0) || sample 319891/40500(360391) ||	ACE touchscreen question "In the last month have you experienced any of the following that interfered with your usual activites? (You can select more than one answer)" The following checks were performed: If code 8 was selected, then no additional choices were allowed. If code -7 was selected, then no additional choices were allowed. If code -3 was selected, then no additional choices were allowe…
Pain type(s) experienced in last month: Knee pain	6159_7	binary	phesant	283763	76628	360391	6159_0 || CAT-MUL-BINARY-VAR 7 || NO_NAN Remove NA participants 180 || Removed 623 examples != 7 but with missing value (<0) || sample 283763/76628(360391) ||	ACE touchscreen question "In the last month have you experienced any of the following that interfered with your usual activites? (You can select more than one answer)" The following checks were performed: If code 8 was selected, then no additional choices were allowed. If code -7 was selected, then no additional choices were allowed. If code -3 was selected, then no additional choices were allowe…
Pain type(s) experienced in last month: Pain all over the body	6159_8	binary	phesant	354861	5530	360391	6159_0 || CAT-MUL-BINARY-VAR 8 || NO_NAN Remove NA participants 180 || Removed 623 examples != 8 but with missing value (<0) || sample 354861/5530(360391) || SKIP_val:-3 < 0 ||	ACE touchscreen question "In the last month have you experienced any of the following that interfered with your usual activites? (You can select more than one answer)" The following checks were performed: If code 8 was selected, then no additional choices were allowed. If code -7 was selected, then no additional choices were allowed. If code -3 was selected, then no additional choices were allowe…
Pain type(s) experienced in last month: Pain any	6159_100	binary	phesant	214877	145514	360391	6159_0 || CAT-MUL-BINARY-VAR 100 || NO_NAN Remove NA participants 180 || Removed 623 examples != 100 but with missing value (<0) || sample 214877/145514(360391) ||	ACE touchscreen question "In the last month have you experienced any of the following that interfered with your usual activites? (You can select more than one answer)" The following checks were performed: If code 8 was selected, then no additional choices were allowed. If code -7 was selected, then no additional choices were allowed. If code -3 was selected, then no additional choices were allowe…

## Sheet: B
SNP heritability estimates of the 17 UKBB traits analyzed
		h2: SNP heritability					intercept^
Phenotype UKBB code	Phenotype name	h2_observed	h2_observed_se	P-value	Significance*	confidence**	intercept	intercept_se	P-value	lambdaGCº	ratioºº	prevalenceººº
2335	Chest pain or discomfort	0.0343716	0.00235181	1.12755e-48	z7	high	1.01677	0.00851665	0.0244678	1.20785	0.0670903	0.157292
3571	Back pain for 3+ months	0.0375998	0.00780832	7.34701e-07	z4	high	0.988038	0.0080283	0.931886	1.06617	-0.182507	0.685274
3799	Headaches for 3+ months	0.0487808	0.0107191	2.67169e-06	z4	high	1.01023	0.00863816	0.118214	1.07329	0.126544	0.457033
4728	Leg pain on walking	0.0633038	0.0069212	2.94396e-20	z7	high	1.00904	0.00899657	0.157495	1.13093	0.063308	0.218637
6154_1	Medication for pain relief, constipation, heartburn: Aspirin	0.0253406	0.0025599	2.10136e-23	z7	high	1.01392	0.00930397	0.0673	1.1485	0.0788114	0.140594
6154_2	Medication for pain relief, constipation, heartburn: Ibuprofen (e.g. Nurofen)	0.0252232	0.00210768	2.63675e-33	z7	high	0.99087	0.00823984	0.86607	1.13115	-0.0631839	0.148562
6154_3	Medication for pain relief, constipation, heartburn: Paracetamol	0.0454541	0.00285978	3.47131e-57	z7	high	1.01613	0.0100591	0.054403	1.27271	0.051998	0.218257
6154_5	Medication for pain relief, constipation, heartburn: Omeprazole (e.g. Zanprol)	0.0217302	0.00247705	8.72892e-19	z7	high	1.01655	0.00964374	0.0430827	1.14178	0.110089	0.0601091
6154_100	Medication for pain relief, constipation, heartburn: Medication any	0.058814	0.00300866	2.135e-85	z7	high	1.02514	0.00978802	0.00510414	1.3452	0.0625465	0.554612
6159_1	Pain type(s) experienced in last month: Headache	0.0430823	0.00306519	3.57236e-45	z7	high	1.01883	0.010973	0.0431008	1.22939	0.0601506	0.198873
6159_3	Pain type(s) experienced in last month: Neck or shoulder pain	0.0348868	0.00257787	4.98008e-42	z7	high	1.01652	0.00986231	0.0469915	1.22404	0.0654982	0.227864
6159_4	Pain type(s) experienced in last month: Back pain	0.0418793	0.00286743	1.30176e-48	z7	high	1.01887	0.0106041	0.0376103	1.25414	0.0639797	0.253472
6159_5	Pain type(s) experienced in last month: Stomach or abdominal pain	0.0218266	0.0025995	2.30089e-17	z7	high	1.01243	0.00959954	0.09777	1.13659	0.0819225	0.084092
6159_6	Pain type(s) experienced in last month: Hip pain	0.0265758	0.00233667	2.83773e-30	z7	high	1.01923	0.00879978	0.0144401	1.17989	0.101891	0.112378
6159_7	Pain type(s) experienced in last month: Knee pain	0.0426669	0.00291813	1.02673e-48	z7	high	1.01045	0.0100827	0.150038	1.25394	0.0346544	0.212625
6159_8	Pain type(s) experienced in last month: Pain all over the body	0.0123745	0.00214657	4.08804e-09	z4	medium	0.991181	0.00843354	0.852144	1.07458	-0.120081	0.0153444
6159_100	Pain type(s) experienced in last month: Pain any	0.055577	0.00298087	6.98956e-78	z7	high	1.03838	0.0103567	0.000105384	1.33768	0.0934863	0.403767
Abbreviations: h2:heritability; se:standard error; GC:Genomic control
*statisitical significance of the SNP heritability estimate. z7 (z > 7, highly significant), z4 (z > 4, significant after correction for multiple testing)
**confidence rating for the SNP hertiability estimate
⌃the intercept term from partitioned LD score regression. Values > 1 may indicate population stratification, confounding, or some other model misspecification.
ºGenomic control measure
ººMeasure of the proportion of inflation of GWAS results; this value should be close to 0
ºººprevalence for binary phenotypes

## Sheet: C
Pairwise genetic correlations among 17 pain-related traits in the UKBB dataset
Trait1	Trait2	rg	se	z	P-value	Adjusted P_value BH	Adjusted P_value Bonferroni
Headeache	Chest pain	0.364567	0.032825	11.1063	1.1696e-28	2.05688e-28	1.78949e-26
Headeache	Leg pain	0.343281	0.051394	6.67946	2.39821e-11	2.88919e-11	3.66927e-09
Headeache	Aspirin	0.18821	0.050143	3.75348	0.000174	0.000186168	0.026622
Headeache	Chronic Back_pain	0.276861	0.05697	4.85979	1e-06	1.125e-06	0.000153
Headeache	Ibuprofen	0.657015	0.035653	18.4282	7.80132e-76	2.43592e-75	1.1936e-73
Headeache	Omeprazol	0.396042	0.041913	9.44919	3.41451e-21	5.2242e-21	5.2242e-19
Headeache	Paracetamol	0.733716	0.023602	31.0876	3.54629e-212	2.26076e-211	5.42583e-210
Headeache	Chronic Headache	0.548273	0.063394	8.64861	5.21289e-18	7.38493e-18	7.97572e-16
Headeache	Neck shoulder pain	0.518207	0.030953	16.7418	6.49535e-63	1.74349e-62	9.93789e-61
Headeache	Back pain	0.413078	0.033987	12.1541	5.45686e-34	1.01817e-33	8.349e-32
Headeache	Stomach Abdominal pain	0.571391	0.040006	14.2828	2.80113e-46	6.12247e-46	4.28573e-44
Headeache	Hip pain	0.264063	0.042891	6.15663	7.43081e-10	8.74549e-10	1.13691e-07
Headeache	Knee pain	0.286397	0.034094	8.40011	4.46076e-17	6.03979e-17	6.82496e-15
Headeache	Pain all body	0.338363	0.057166	5.91896	3.23994e-09	3.75538e-09	4.9571e-07
Headeache	Pain any	0.652302	0.022023	29.6194	8.41206e-193	5.14818e-192	1.28704e-190
Headeache	Medication any	0.653389	0.023106	28.2781	6.42498e-176	3.51079e-175	9.83021e-174
Chest pain	Leg pain	0.655606	0.043899	14.9344	1.96923e-50	4.4969e-50	3.01292e-48
Chest pain	Aspirin	0.548082	0.043222	12.6808	7.5598e-37	1.48288e-36	1.15665e-34
Chest pain	Chronic Back_pain	0.421164	0.062075	6.78475	1.16289e-11	1.42338e-11	1.77923e-09
Chest pain	Ibuprofen	0.299202	0.04437	6.74342	1.54699e-11	1.87848e-11	2.36689e-09
Chest pain	Omeprazol	0.627455	0.045887	13.6738	1.45571e-42	3.00977e-42	2.22723e-40
Chest pain	Paracetamol	0.433673	0.035705	12.1458	6.03715e-34	1.11287e-33	9.23684e-32
Chest pain	Chronic Headache	0.069529	0.059471	1.16914	0.242348	0.243942	1
Chest pain	Neck shoulder pain	0.699821	0.036368	19.2427	1.62511e-82	5.52538e-82	2.48642e-80
Chest pain	Back pain	0.578937	0.034675	16.696	1.40101e-62	3.69578e-62	2.14355e-60
Chest pain	Stomach Abdominal pain	0.716466	0.044395	16.1384	1.37004e-58	3.49361e-58	2.09617e-56
Chest pain	Hip pain	0.681947	0.039155	17.4167	6.1588e-68	1.84764e-67	9.42296e-66
Chest pain	Knee pain	0.500409	0.035402	14.1351	2.30833e-45	4.90519e-45	3.53174e-43
Chest pain	Pain all body	0.627792	0.061369	10.2298	1.45857e-24	2.37406e-24	2.23161e-22
Chest pain	Pain any	0.632762	0.03105	20.3788	2.57758e-92	9.85924e-92	3.94369e-90
Chest pain	Medication any	0.561967	0.033004	17.0274	5.14394e-65	1.45745e-64	7.87022e-63
Leg pain	Aspirin	0.531826	0.060456	8.79694	1.406e-18	2.01045e-18	2.15118e-16
Leg pain	Chronic Back_pain	0.504804	0.079211	6.37287	1.85525e-10	2.20041e-10	2.83853e-08
Leg pain	Ibuprofen	0.442467	0.062767	7.04938	1.79722e-12	2.21754e-12	2.74975e-10
Leg pain	Omeprazol	0.633972	0.059068	10.7329	7.13539e-27	1.19969e-26	1.09172e-24
Leg pain	Paracetamol	0.548162	0.047548	11.5286	9.46934e-31	1.72477e-30	1.44881e-28
Leg pain	Chronic Headache	0.067445	0.077537	0.869837	0.384389	0.384389	1
Leg pain	Neck shoulder pain	0.752405	0.049755	15.1222	1.15566e-51	2.72025e-51	1.76816e-49
Leg pain	Back pain	0.73857	0.042371	17.4309	4.81142e-68	1.47229e-67	7.36147e-66
Leg pain	Stomach Abdominal pain	0.631985	0.073466	8.60244	7.80396e-18	1.07568e-17	1.19401e-15
Leg pain	Hip pain	0.793615	0.049036	16.1844	6.50129e-59	1.68593e-58	9.94697e-57
Leg pain	Knee pain	0.856495	0.043939	19.493	1.25871e-84	4.37687e-84	1.92582e-82
Leg pain	Pain all body	0.874839	0.079569	10.9947	4.05396e-28	6.96916e-28	6.20255e-26
Leg pain	Pain any	0.850228	0.041933	20.2757	2.10793e-91	7.86617e-91	3.22513e-89
Leg pain	Medication any	0.696079	0.04503	15.4582	6.63918e-54	1.58718e-53	1.01579e-51
Aspirin	Chronic Back_pain	0.310558	0.070507	4.40463	1.1e-05	1.20214e-05	0.001683
Aspirin	Ibuprofen	0.17958	0.060345	2.97587	0.002922	0.0030621	0.447066
Aspirin	Omeprazol	0.564175	0.055466	10.1715	2.65913e-24	4.2826e-24	4.06847e-22
Aspirin	Paracetamol	0.441399	0.04655	9.48222	2.48943e-21	3.8473e-21	3.80882e-19
Aspirin	Chronic Headache	0.140491	0.067328	2.08666	0.036919	0.0381663	1
Aspirin	Neck shoulder pain	0.366359	0.04308	8.5041	1.83001e-17	2.49993e-17	2.79992e-15
Aspirin	Back pain	0.33139	0.044061	7.52116	5.4291e-14	6.9221e-14	8.30652e-12
Aspirin	Stomach Abdominal pain	0.380545	0.06676	5.70016	1.19694e-08	1.37693e-08	1.83132e-06
Aspirin	Hip pain	0.438779	0.049818	8.80757	1.27882e-18	1.84584e-18	1.95659e-16
Aspirin	Knee pain	0.375533	0.043481	8.63679	5.78138e-18	8.11515e-18	8.84552e-16
Aspirin	Pain all body	0.494923	0.0772	6.41097	1.44601e-10	1.72844e-10	2.2124e-08
Aspirin	Pain any	0.394269	0.040671	9.69414	3.19321e-22	5.03672e-22	4.88562e-20
Aspirin	Medication any	0.668206	0.028132	23.7525	1.0352e-124	4.79957e-124	1.58386e-122
Chronic Back_pain	Ibuprofen	0.305654	0.068415	4.46765	8e-06	8.80576e-06	0.001224
Chronic Back_pain	Omeprazol	0.44963	0.07454	6.03206	1.61881e-09	1.89067e-09	2.47678e-07
Chronic Back_pain	Paracetamol	0.401611	0.056228	7.14251	9.16395e-13	1.14925e-12	1.40208e-10
Chronic Back_pain	Chronic Headache	0.422278	0.089454	4.72059	2e-06	2.23358e-06	0.000306
Chronic Back_pain	Neck shoulder pain	0.573995	0.063113	9.09468	9.48666e-20	1.39563e-19	1.45146e-17
Chronic Back_pain	Back pain	0.623507	0.066162	9.42393	4.34524e-21	6.58239e-21	6.64822e-19
Chronic Back_pain	Stomach Abdominal pain	0.336476	0.077716	4.32957	1.5e-05	1.62766e-05	0.002295
Chronic Back_pain	Hip pain	0.583674	0.06605	8.83687	9.84404e-19	1.43442e-18	1.50614e-16
Chronic Back_pain	Knee pain	0.436949	0.057306	7.62491	2.44206e-14	3.13979e-14	3.73635e-12
Chronic Back_pain	Pain all body	0.696993	0.096941	7.18988	6.48499e-13	8.20003e-13	9.92203e-11
Chronic Back_pain	Pain any	0.561339	0.059649	9.41066	4.9302e-21	7.39531e-21	7.54321e-19
Chronic Back_pain	Medication any	0.404643	0.051781	7.81445	5.52058e-15	7.15804e-15	8.44649e-13
Ibuprofen	Omeprazol	0.396713	0.056186	7.06072	1.65638e-12	2.06038e-12	2.53426e-10
Ibuprofen	Paracetamol	0.83306	0.033619	24.7794	1.49437e-135	7.62127e-135	2.28638e-133
Ibuprofen	Chronic Headache	0.410521	0.073865	5.55768	2.73378e-08	3.12141e-08	4.18268e-06
Ibuprofen	Neck shoulder pain	0.601474	0.042215	14.2479	4.62034e-46	9.9565e-46	7.06911e-44
Ibuprofen	Back pain	0.463909	0.040635	11.4166	3.45356e-30	6.21642e-30	5.28395e-28
Ibuprofen	Stomach Abdominal pain	0.438272	0.052891	8.28633	1.16797e-16	1.56754e-16	1.78699e-14
Ibuprofen	Hip pain	0.472317	0.051583	9.15648	5.36156e-20	7.96426e-20	8.20318e-18
Ibuprofen	Knee pain	0.416326	0.042175	9.87135	5.54133e-23	8.83149e-23	8.47823e-21
Ibuprofen	Pain all body	0.349993	0.075714	4.62256	4e-06	4.43478e-06	0.000612
Ibuprofen	Pain any	0.647846	0.033233	19.4941	1.2313e-84	4.37687e-84	1.88389e-82
Ibuprofen	Medication any	0.765509	0.026796	28.5677	1.69429e-179	9.60101e-179	2.59227e-177
Omeprazol	Paracetamol	0.548011	0.042374	12.9326	2.94509e-38	5.92893e-38	4.50599e-36
Omeprazol	Chronic Headache	0.170141	0.072774	2.33793	0.019391	0.0201825	1
Omeprazol	Neck shoulder pain	0.678273	0.047014	14.427	3.49864e-47	7.75785e-47	5.35291e-45
Omeprazol	Back pain	0.606692	0.04344	13.9664	2.50092e-44	5.24165e-44	3.8264e-42
Omeprazol	Stomach Abdominal pain	0.626536	0.0554	11.3092	1.18127e-29	2.10156e-29	1.80734e-27
Omeprazol	Hip pain	0.691943	0.054327	12.7365	3.70441e-37	7.36071e-37	5.66775e-35
Omeprazol	Knee pain	0.568011	0.04495	12.6365	1.32839e-36	2.57271e-36	2.03244e-34
Omeprazol	Pain all body	0.65877	0.076385	8.62437	6.44448e-18	8.96368e-18	9.86005e-16
Omeprazol	Pain any	0.737451	0.039798	18.5296	1.19124e-76	3.87786e-76	1.82259e-74
Omeprazol	Medication any	0.744703	0.031316	23.7802	5.3497e-125	2.64034e-124	8.18505e-123
Paracetamol	Chronic Headache	0.443137	0.055879	7.93023	2.18736e-15	2.88506e-15	3.34667e-13
Paracetamol	Neck shoulder pain	0.637471	0.03115	20.4647	4.447e-93	1.74459e-92	6.8039e-91
Paracetamol	Back pain	0.541533	0.033878	15.9848	1.63122e-57	4.09143e-57	2.49577e-55
Paracetamol	Stomach Abdominal pain	0.582307	0.037588	15.4918	3.94309e-54	9.57608e-54	6.03293e-52
Paracetamol	Hip pain	0.579211	0.038845	14.911	2.79674e-50	6.29266e-50	4.27901e-48
Paracetamol	Knee pain	0.511098	0.03003	17.0197	5.86214e-65	1.63074e-64	8.96907e-63
Paracetamol	Pain all body	0.575983	0.055522	10.3739	3.26016e-25	5.42178e-25	4.98804e-23
Paracetamol	Pain any	0.735727	0.02365	31.1085	1.85121e-212	1.23146e-211	2.83235e-210
Paracetamol	Medication any	0.929912	0.011887	78.2288	0	0	0
Chronic Headache	Neck shoulder pain	0.190757	0.059015	3.23237	0.001228	0.00130475	0.187884
Chronic Headache	Back pain	0.152797	0.050644	3.0171	0.002552	0.0026928	0.390456
Chronic Headache	Stomach Abdominal pain	0.261357	0.065808	3.97148	7.1e-05	7.65e-05	0.010863
Chronic Headache	Hip pain	0.08661	0.064387	1.34515	0.178576	0.182148	1
Chronic Headache	Knee pain	0.083127	0.057798	1.43823	0.150367	0.154404	1
Chronic Headache	Pain all body	0.111407	0.09528	1.16927	0.242295	0.243942	1
Chronic Headache	Pain any	0.263463	0.049503	5.3222	1.02517e-07	1.16186e-07	1.56852e-05
Chronic Headache	Medication any	0.398656	0.050355	7.91695	2.43412e-15	3.18308e-15	3.72421e-13
Neck shoulder pain	Back pain	0.838746	0.028647	29.2785	1.94533e-188	1.14475e-187	2.97635e-186
Neck shoulder pain	Stomach Abdominal pain	0.737407	0.039844	18.5073	1.80371e-76	5.74931e-76	2.75967e-74
Neck shoulder pain	Hip pain	0.806884	0.038013	21.2265	5.44142e-100	2.3126e-99	8.32537e-98
Neck shoulder pain	Knee pain	0.640425	0.030785	20.8033	4.03677e-96	1.62533e-95	6.17626e-94
Neck shoulder pain	Pain all body	0.718834	0.064764	11.0993	1.26466e-28	2.19879e-28	1.93493e-26
Neck shoulder pain	Pain any	0.904697	0.018701	48.3775	0	0	0
Neck shoulder pain	Medication any	0.688463	0.028966	23.7683	7.10237e-125	3.39582e-124	1.08666e-122
Back pain	Stomach Abdominal pain	0.638605	0.04255	15.0082	6.49155e-51	1.50486e-50	9.93207e-49
Back pain	Hip pain	0.735872	0.037661	19.5395	5.06311e-85	1.84442e-84	7.74656e-83
Back pain	Knee pain	0.607831	0.035419	17.1612	5.18642e-66	1.49721e-65	7.93523e-64
Back pain	Pain all body	0.691163	0.063101	10.9533	6.40513e-28	1.08887e-27	9.79985e-26
Back pain	Pain any	0.874441	0.017927	48.7786	0	0	0
Back pain	Medication any	0.590126	0.028236	20.8998	5.37471e-97	2.22252e-96	8.22331e-95
Stomach Abdominal pain	Hip pain	0.676291	0.054338	12.446	1.46995e-35	2.77658e-35	2.24903e-33
Stomach Abdominal pain	Knee pain	0.510242	0.040838	12.4944	8.0087e-36	1.53166e-35	1.22533e-33
Stomach Abdominal pain	Pain all body	0.643842	0.07954	8.09453	5.74863e-16	7.64818e-16	8.79541e-14
Stomach Abdominal pain	Pain any	0.761356	0.033547	22.6952	4.99501e-114	2.18353e-113	7.64237e-112
Stomach Abdominal pain	Medication any	0.629424	0.037195	16.9222	3.08449e-64	8.42726e-64	4.71927e-62
Hip pain	Knee pain	0.716991	0.038589	18.5803	4.63646e-77	1.54213e-76	7.09378e-75
Hip pain	Pain all body	0.716155	0.069537	10.299	7.12152e-25	1.17161e-24	1.08959e-22
Hip pain	Pain any	0.783803	0.029266	26.7823	5.19776e-158	2.74227e-157	7.95258e-156
Hip pain	Medication any	0.632114	0.036593	17.2744	7.33271e-67	2.15751e-66	1.12191e-64
Knee pain	Pain all body	0.601358	0.062832	9.57085	1.06026e-21	1.65531e-21	1.6222e-19
Knee pain	Pain any	0.761074	0.020208	37.6617	2.10E-310	0	3.21506e-308
Knee pain	Medication any	0.584395	0.02542	22.9897	5.91431e-117	2.66144e-116	9.0489e-115
Pain all body	Pain any	0.740805	0.047472	15.6052	6.71395e-55	1.65683e-54	1.02723e-52
Pain all body	Medication any	0.660163	0.050149	13.1641	1.412e-39	2.88047e-39	2.16035e-37
Pain any	Medication any	0.775218	0.020962	36.9827	2.16926e-299	1.50862e-298	3.31896e-297
Abbrevations: rg=genetic correlation; se:standard error; z:Z-score; BH:Benjamini-Hochberg

## Sheet: D
Ninety-nine genome-wide signficant loci identified in this study
cytoBand	GenomicLocus	chr	SNP	pos	alt◦	ref●	alt frequency	minor allele	minor allele frequency	beta●●	se●●●	Pleio P-value	nearestGene	distance	function	nSNPs	nGWASSNPs
1p36.23	1	1	rs301805	8481016	G	T	0.585926	T	0.414074	0.0135199	0.00239121	1.56391e-08	RERE	0	intronic	142	24
1p36.21	2	1	rs12070469	15537122	T	C	0.368735	T	0.368735	0.0133416	0.00244128	4.62903e-08	TMEM51	0	intronic	19	5
1p34.3	3	1	rs16826012	39719519	C	T	0.165213	C	0.165213	0.0195523	0.0031715	7.03483e-10	MACF1:RP11-420K8.1	00:00:00	ncRNA_intronic	134	22
1p32.3	4	1	rs6658904	51106975	T	G	0.432426	T	0.432426	0.0158668	0.00237741	2.48895e-11	FAF1	0	intronic	304	52
1p31.3	5	1	rs1325266	67160602	G	A	0.397999	G	0.397999	0.0156019	0.00240621	8.93588e-11	SGIP1	0	UTR5	49	9
1p22.1	6	1	rs10782959	93811569	G	A	0.728139	A	0.271861	0.0147347	0.00264727	2.61016e-08	RP4-717I23.3:DR1	00:00:00	ncRNA_exonic	296	40
1p21.3	7	1	rs1198583	98529378	G	A	0.826146	A	0.173854	0.0198557	0.0031078	1.67138e-10	NFU1P2	13177	intergenic	277	60
1p13.3	8	1	rs583104	109821307	T	G	0.772993	G	0.227007	0.0160689	0.00281171	1.09401e-08	PSRC1	870	downstream	12	7
1p13.2	9	1	rs12134493	115677946	A	C	0.119317	A	0.119317	0.0381106	0.00363304	9.59731e-26	RP4-666F24.3	32666	intergenic	359	28
1q21.3	10	1	rs698915	150388318	G	A	0.740587	A	0.259413	0.0203089	0.00268707	4.09456e-14	RPRD2	0	intronic	411	39
1q21.3	11	1	rs9426902	153718746	A	G	0.426635	A	0.426635	0.0130049	0.00238142	4.7457e-08	INTS3	0	intronic	19	8
1q22	12	1	rs1050316	156434703	T	G	0.651979	G	0.348021	0.0275984	0.00247231	6.16149e-29	MEF2D	0	UTR3	87	20
1q25.1	13	1	rs12568655	174434332	A	G	0.387933	A	0.387933	0.0166851	0.00241708	5.10491e-12	RABGAP1L	0	intronic	1026	246
1q43	14	1	rs3904683	243416525	C	T	0.354128	C	0.354128	0.0174139	0.00246272	1.54361e-12	CEP170	0	UTR5	252	27
2p24.1	15	2	rs1876767	22600932	T	G	0.383148	T	0.383148	0.0169926	0.00242267	2.31919e-12	AC068490.2:AC096570.2	00:00:00	ncRNA_intronic	250	47
2p23.3	16	2	rs12612492	24093756	T	C	0.130703	T	0.130703	0.0197494	0.00349423	1.58238e-08	ATAD2B	0	intronic	392	29
2p16.3	17	2	rs3914722	50991039	A	G	0.11	A	0.11	0.0211819	0.00376433	1.82876e-08	NRXN1	0	intronic	66	8
2q11.2	18	2	rs4850917	100493439	G	A	0.380203	G	0.380203	0.0169765	0.00242625	2.61627e-12	AFF3	0	intronic	30	7
2q12.1	19	2	rs17343925	104426377	T	G	0.453496	T	0.453496	0.0142426	0.00236588	1.74233e-09	AC013727.1	47050	intergenic	132	12
2q33.3	20	2	rs2111592	208049581	A	G	0.31155	A	0.31155	0.0163601	0.00254316	1.25199e-10	AC007879.1	0	ncRNA_intronic	78	18
2q34	21	2	rs17822981	211355495	G	A	0.24673	G	0.24673	0.0169715	0.00273205	5.22617e-10	CPS1	0	intronic	220	32
2q37.1	22	2	rs10166942	234825093	C	T	0.194886	C	0.194886	0.0350903	0.002973	3.78274e-32	TRPM8	949	upstream	149	37
3p24.1	23	3	rs6790925	30480085	T	C	0.361621	T	0.361621	0.0135758	0.0024514	3.06206e-08	AC116035.1	86151	intergenic	32	5
3p21.31	24	3	rs2856238	50158191	C	T	0.559975	T	0.440025	0.016042	0.00237273	1.36949e-11	RP11-493K19.3	0	ncRNA_intronic	855	224
3p12.3	25	3	rs775760	77586597	C	A	0.701316	A	0.298684	0.0156516	0.00257343	1.18619e-09	ROBO2	0	intronic	76	12
3q26.31	26	3	rs583514	173114167	C	T	0.510746	T	0.489254	0.0159581	0.00235614	1.2572e-11	NLGN1	0	UTR5	19	6
4p16.3	27	4	rs3021146	2958186	G	A	0.326426	G	0.326426	0.0144984	0.00251185	7.85546e-09	NOP14-AS1:NOP14	00:00:00	ncRNA_intronic	152	34
4q12	28	4	rs7684253	57727311	T	C	0.55106	C	0.44894	0.0139476	0.00236801	3.87023e-09	SPINK2	39402	intergenic	4	2
4q13.2	29	4	rs4860809	67870395	C	T	0.584336	T	0.415664	0.0133308	0.00238988	2.42658e-08	RNU6-699P	107305	intergenic	135	12
4q24	30	4	rs13114738	103284865	T	C	0.0811558	T	0.0811558	0.0245981	0.00431318	1.17693e-08	SLC39A8	0	intergenic	69	11
4q25	31	4	rs11729080	112503872	A	G	0.173686	A	0.173686	0.0192198	0.003109	6.33948e-10	RP11-255I10.1	30542	intergenic	8	1
5p13.3	32	5	rs4502841	30863015	A	G	0.525342	G	0.474658	0.0170716	0.0023586	4.55288e-13	RPL19P11	190656	intergenic	43	16
5q22.3	33	5	rs554843	113654597	A	C	0.407519	A	0.407519	0.0132938	0.002397	2.91468e-08	KCNN2	42044	intergenic	3	1
5q23.1	34	5	rs7716347	120132274	T	C	0.303531	T	0.303531	0.0140074	0.0025617	4.5552e-08	CTD-2334D19.1	5800	intergenic	189	22
5q35.3	35	5	rs10063803	176667327	A	C	0.832237	C	0.167763	0.0179042	0.00315215	1.34414e-08	NSD1	0	intronic	127	29
6p24.1	36	6	rs9349379	12903957	G	A	0.405522	G	0.405522	0.0263625	0.00239856	4.22373e-28	PHACTR1	0	intronic	97	28
6p22.1	37	6	rs13207082	27251379	G	A	0.111915	G	0.111915	0.0352053	0.00373571	4.3369e-21	POM121L2	2302	intergenic	1677	248
6p21.31	38	6	rs11751469	33804547	T	C	0.390109	T	0.390109	0.0161394	0.00241464	2.32428e-11	LINC01016	30735	intergenic	152	31
6p21.31	39	6	rs2395607	34773727	T	C	0.16223	T	0.16223	0.0256375	0.00319471	1.01332e-15	UHRF1BP1	0	intronic	531	66
6p21.1	40	6	rs10948201	45093494	A	C	0.324882	A	0.324882	0.0141113	0.00251493	2.00982e-08	SUPT3H	0	intronic	337	29
6q16.1	41	6	rs11153082	97059666	G	A	0.319794	G	0.319794	0.0360359	0.00252476	3.24569e-46	FHL5	0	intronic	337	55
6q22.31	42	6	rs9320821	121847718	A	C	0.154245	A	0.154245	0.020994	0.00326096	1.20797e-10	RNU4-76P	15913	intergenic	55	10
6q22.33	43	6	rs4895846	129384367	C	T	0.581265	T	0.418735	0.0137155	0.00238738	9.17544e-09	LAMA2	0	intronic	34	6
6q25.1	44	6	rs1934534	150033032	C	T	0.349406	C	0.349406	0.0137895	0.00247035	2.38429e-08	LATS1	0	intronic	525	95
6q25.3	45	6	rs3918286	160868668	G	A	0.391758	G	0.391758	0.0135337	0.00241286	2.04068e-08	SLC22A3	0	intronic	23	11
7p22.3	46	7	rs11764590	2032803	T	C	0.183903	T	0.183903	0.0186428	0.00304026	8.69063e-10	MAD1L1	0	intronic	148	15
7p15.3	47	7	rs2282888	21476132	A	G	0.631683	G	0.368317	0.0145069	0.00244183	2.83366e-09	SP4	0	intronic	66	9
7p14.1	48	7	rs12532479	40427634	C	T	0.1055	C	0.1055	0.0265083	0.00383401	4.72599e-12	SUGCT	0	intronic	66	13
7q31.1	49	7	rs1852470	114027269	G	T	0.520193	T	0.479807	0.0149326	0.00235754	2.39081e-10	FOXP2	0	intronic	125	26
7q31.31	50	7	rs2721348	120536398	T	G	0.21681	T	0.21681	0.015672	0.00285829	4.18802e-08	TSPAN12	37941	intergenic	110	26
8p23.1	51	8	rs330944	9021293	T	C	0.319029	T	0.319029	0.0152375	0.00252695	1.6442e-09	RP11-10A14.4	0	intronic	140	31
8p21.3	52	8	rs1552284	21962607	G	A	0.480591	G	0.480591	0.01302	0.00235742	3.33304e-08	FAM160B2	197	downstream	26	9
8q13.3	53	8	rs3863241	73890335	T	C	0.527809	C	0.472191	0.0133607	0.00235929	1.48997e-08	RP11-531A24.3	27654	intergenic	42	9
8q24.3	54	8	rs938724	141657133	A	G	0.605104	G	0.394896	0.0136304	0.00240947	1.53647e-08	PTK2	10865	intergenic	68	12
9p21.3	55	9	rs1537375	22116071	C	T	0.504738	T	0.495262	0.0229759	0.00235554	1.78063e-22	CDKN2B-AS1	0	ncRNA_intronic	185	36
9q21.11	56	9	rs11145043	71688476	G	T	0.438836	G	0.438836	0.0140936	0.00237345	2.89079e-09	FXN	0	UTR3	106	19
9q22.31	57	9	rs12379660	96182487	A	G	0.332684	A	0.332684	0.0150409	0.00249974	1.77876e-09	Y_RNA	2238	intergenic	205	41
9q33.1	58	9	rs6478241	119252629	G	A	0.63454	A	0.36546	0.0198814	0.00244573	4.32818e-16	ASTN2	0	intronic	43	11
10q22.1	59	10	rs1245576	73810670	C	T	0.595211	T	0.404789	0.0173554	0.00239948	4.71213e-13	RP11-150D20.5	2381	intergenic	178	54
10q24.2	60	10	rs7924025	100758319	C	T	0.0890879	C	0.0890879	0.0245386	0.00413456	2.94071e-09	HPSE2	0	intronic	117	23
10q25.1	61	10	rs11599236	106454672	C	T	0.407522	C	0.407522	0.0169703	0.00239693	1.4431e-12	SORCS3	0	intronic	40	13
10q26.13	62	10	rs2421015	124183091	G	A	0.0713481	G	0.0713481	0.0294033	0.00457568	1.3141e-10	PLEKHA1	0	intronic	83	10
11p15.4	63	11	rs4909945	10673739	C	T	0.689495	T	0.310505	0.0185284	0.00254546	3.35823e-13	MRVI1	0	exonic	78	25
11q23.2	64	11	rs3802847	112912303	C	T	0.386681	C	0.386681	0.0161993	0.00241853	2.11656e-11	NCAM1	0	intronic	166	20
12p13.33	65	12	rs16931821	192990	C	T	0.600177	T	0.399823	0.0137916	0.00240439	9.70699e-09	IQSEC3	0	intronic	33	9
12p13.32	66	12	rs2160875	4527322	T	C	0.514672	C	0.485328	0.0143967	0.00235664	1.00032e-09	FGF6	9998	intergenic	12	2
12p12.1	67	12	rs9804988	23982559	T	C	0.13178	T	0.13178	0.0230545	0.00348203	3.55801e-11	SOX5	0	intronic	12	1
12q13.2	68	12	rs773108	56369911	G	A	0.336502	G	0.336502	0.0140986	0.00249267	1.54729e-08	RAB5B	0	intronic	49	14
12q13.3	69	12	rs11172113	57527283	C	T	0.413221	C	0.413221	0.0428703	0.00239098	6.86184e-72	LRP1	0	intronic	133	33
12q15	70	12	rs1350166	69636314	T	G	0.463139	T	0.463139	0.0145455	0.00236205	7.3638e-10	CPSF6	0	intronic	94	15
12q23.3	71	12	rs1895910	108574278	G	T	0.222796	G	0.222796	0.0161506	0.00283046	1.15886e-08	WSCD2	0	intronic	5	1
12q24.11	72	12	rs7959516	110622224	G	T	0.0879624	G	0.0879624	0.0247713	0.00415836	2.5684e-09	IFT81	0	intronic	489	48
12q24.12	73	12	rs10774625	111910219	G	A	0.504203	A	0.495797	0.0172175	0.00235565	2.69835e-13	ATXN2	0	intronic	33	8
13q14.13	74	13	rs1570620	47201874	T	C	0.754426	C	0.245574	0.0157452	0.00273639	8.7347e-09	LRCH1	0	intronic	94	17
13q14.3	75	13	rs7335163	53989975	G	T	0.452798	G	0.452798	0.0170575	0.00236614	5.64122e-13	AL450423.1	47883	intergenic	345	72
13q21.32	76	13	rs1413573	66951829	A	G	0.475272	A	0.475272	0.0141511	0.00235851	1.97828e-09	PCDH9	0	intronic	40	13
14q12	77	14	rs1951537	29560821	G	A	0.857338	A	0.142662	0.0199913	0.0033678	2.91978e-09	RP11-148E17.1	62851	intergenic	70	14
14q13.3	78	14	rs8018823	37718177	A	G	0.287557	A	0.287557	0.0153139	0.0026022	3.98016e-09	MIPOL1	0	intronic	397	72
14q32.12	79	14	rs11624776	93595591	C	A	0.319726	C	0.319726	0.017019	0.00252546	1.59596e-11	RP11-371E8.2	8819	intergenic	16	2
15q25.1	80	15	rs2627316	81042816	G	A	0.471699	G	0.471699	0.0132387	0.00235942	2.0091e-08	ABHD17C	0	intronic	47	11
15q26.1	81	15	rs4244883	91546497	G	T	0.386074	G	0.386074	0.0133157	0.00241928	3.70732e-08	VPS33B	0	intronic	39	6
16q22.2	82	16	rs8057124	71972409	C	T	0.740205	T	0.259795	0.0148986	0.00268589	2.9028e-08	PKD1L3	0	ncRNA_intronic	115	14
16q23.1	83	16	rs8046109	75360096	G	A	0.595321	A	0.404679	0.0154487	0.00239962	1.20776e-10	CFDP1	0	intronic	376	26
16q24.2	84	16	rs12445022	87575332	A	G	0.338353	A	0.338353	0.0147317	0.00248931	3.26836e-09	RP11-482M8.1	26090	intergenic	4	3
16q24.3	85	16	rs164741	89692298	G	A	0.665631	A	0.334369	0.0155786	0.00249658	4.37547e-10	DPEP1	0	intronic	1	1
17q11.2	86	17	rs8614	27588806	A	C	0.182088	A	0.182088	0.0168959	0.00305201	3.08983e-08	NUFIP2	0	UTR3	3	1
17q21.31	87	17	rs17689882	43906828	A	G	0.225065	A	0.225065	0.0311884	0.00281993	1.96476e-28	CRHR1	0	intronic	3862	47
17q21.33	88	17	rs7222591	47507019	T	G	0.421746	T	0.421746	0.0148944	0.00238501	4.23475e-10	RP11-81K2.1	0	intronic	39	8
17q22	89	17	rs967823	50317276	G	A	0.389937	G	0.389937	0.0198613	0.00241475	1.94477e-16	snoZ178	13568	intergenic	175	21
18q11.2	90	18	rs9653003	20196110	C	T	0.534108	T	0.465892	0.0152079	0.00236111	1.18362e-10	RPS4XP18	28919	intergenic	165	18
18q12.2	91	18	rs11665070	35152563	A	G	0.668922	G	0.331078	0.0150017	0.00250278	2.04545e-09	CELF4	6562	intergenic	49	12
18q21.2	92	18	rs1431196	50832102	G	A	0.428338	G	0.428338	0.0135696	0.00238021	1.19228e-08	DCC	0	intronic	185	24
18q21.2	93	18	rs618869	53248151	C	T	0.855528	T	0.144472	0.0183759	0.0033502	4.13719e-08	TCF4	0	intronic	30	12
18q21.31	94	18	rs615030	55149354	T	C	0.307278	T	0.307278	0.0153658	0.00255288	1.74987e-09	ONECUT2	0	UTR3	67	14
19q13.32	95	19	rs4420638	45422946	G	A	0.190783	G	0.190783	0.0176169	0.00299761	4.18058e-09	APOC1	339	downstream	29	4
20p11.23	96	20	rs2424245	19649716	T	C	0.125301	T	0.125301	0.0197739	0.00355773	2.72756e-08	SLC24A3	0	intronic	56	14
20q11.21	97	20	rs6119879	31105389	T	C	0.226395	T	0.226395	0.0174885	0.00281437	5.16894e-10	C20orf112	0	intronic	263	53
20q11.22	98	20	rs143384	34025756	G	A	0.401763	G	0.401763	0.0203117	0.00240233	2.79651e-17	GDF5	0	UTR5	309	54
22q12.2	99	22	rs16988333	30552813	G	A	0.0934844	G	0.0934844	0.0234544	0.00404595	6.74078e-09	HORMAD2	0	intronic	188	19
Abbreviations. chr:chromosome, pos:position; n: number of SNPs

## Sheet: E
GWAS traits P-values and betas at each locus (genome wide significant SNPs are marked in orange)
				Headache		Chest pain		Leg pain		Aspirin		Chronic back pain		Ibuprofen		Omeprazole		Paracetamol		Chronic headache		Neck shoulder		Back pain		Stomach and abdominal pain		Hip pain		Knee pain		Pain all body		Pain any		Medication any		Join analysis
Locus	cytoBand	SNP	uniqID	Beta	P-value	Beta	P-value	Beta	P-value	Beta	P-value	Beta	P-value	Beta	P-value	Beta	P-value	Beta	P-value	Beta	P-value	Beta	P-value	Beta	P-value	Beta	P-value	Beta	P-value	Beta	P-value	Beta	P-value	Beta	P-value	Beta	P-value	P-value
1	1p36.23	rs301805	1:8481016:G:T	-0.00309514	0.00100587	0.000512012	0.557883	0.00486244	0.00452755	0.000255271	0.752512	0.00191174	0.387241	-0.00141621	0.0939022	-0.000836572	0.141307	0.000401707	0.683401	-0.00607183	0.0233508	-0.00436945	1.3369e-05	-0.00261598	0.0119511	-0.00216046	0.0010985	0.000803135	0.285919	0.00118992	0.223159	0.000792114	0.00709261	-0.00362696	0.00199669	-6.70469e-05	0.955012	1.56391e-08
2	1p36.21	rs12070469	1:15537122:C:T	0.00533219	3.4287e-08	0.00120969	0.177552	-0.000937577	0.594703	0.000971995	0.242304	-0.00478367	0.0353113	-0.000710634	0.413034	-0.000524196	0.369419	0.00191503	0.0583157	0.00347905	0.204454	-0.00151618	0.141202	-0.00196791	0.0655506	0.000364245	0.592015	-0.000730431	0.344577	-0.00058595	0.559093	0.000238016	0.430757	0.000479075	0.690942	0.00181428	0.137124	4.62903e-08
3	1p34.3	rs16826012	1:39719519:C:T	0.00495556	7.4856e-05	0.00472888	4.70684e-05	0.00219054	0.337679	0.000784912	0.465958	-0.00112637	0.698897	-0.000199388	0.859239	0.00178534	0.0182513	0.00215317	0.10023	-0.00458713	0.193139	0.00620001	3.37731e-06	0.00488883	0.000411026	0.00033793	0.701002	0.00318501	0.00145881	0.0057619	9.14894e-06	3.67824e-05	0.925085	0.0101328	8.34848e-11	0.00284128	0.0722311	7.03483e-10
4	1p32.3	rs6658904	1:51106975:G:T	0.00382767	4.26058e-05	1.20098e-05	0.988963	0.00339783	0.0461453	-0.0017955	0.0256284	0.00198442	0.365038	0.00288223	0.00060233	0.000345074	0.541509	0.00291276	0.00292394	0.00534444	0.0435435	0.00400714	5.86765e-05	0.0037997	0.000238818	0.00114836	0.0808394	0.00233375	0.00180632	0.00295219	0.00235544	0.000457571	0.117558	0.00829675	1.12076e-12	0.00236041	0.0456649	2.48895e-11
5	1p31.3	rs1325266	1:67160602:A:G	0.000397338	0.674611	0.00452723	2.55777e-07	0.001744	0.311924	0.00272432	0.000818399	0.00507691	0.0224043	-3.28577e-05	0.969171	0.00202469	0.000399937	0.00181634	0.0666975	0.00117878	0.661462	0.00298794	0.00307071	0.00341044	0.00112003	0.00257443	0.000109943	0.00143901	0.0572725	0.00201896	0.0398539	0.000470004	0.112155	0.0029222	0.0132814	0.00366934	0.00213938	8.93588e-11
6	1p22.1	rs10782959	1:93811569:A:G	-0.00254265	0.0144532	0.00296137	0.00215333	-0.00324149	0.0870846	0.00150652	0.0920626	0.00182336	0.455056	-0.0016267	0.0815426	0.000189463	0.762985	-0.0044762	3.89202e-05	-0.00546933	0.0634441	-0.000404068	0.715498	0.00132217	0.250129	-0.00109349	0.134784	-0.000396951	0.633043	-0.00105241	0.329409	-0.000649553	0.0456428	-0.00171724	0.185275	-0.00467954	0.000364826	2.61016e-08
7	1p21.3	rs1198583	1:98529378:A:G	0.000457787	0.708025	-0.0042139	0.000204521	-0.00424615	0.0569508	-0.00121174	0.249146	0.00249925	0.382781	-0.00230541	0.0357718	-0.00111473	0.131288	-0.00361096	0.00476535	0.00775126	0.0258651	-0.00210744	0.105929	-0.00180601	0.181542	-0.00070601	0.411532	-0.00307872	0.00163588	-0.00744663	4.37293e-09	-0.000386144	0.312245	-0.00433644	0.00444074	-0.0050863	0.000984333	1.67138e-10
8	1p13.3	rs583104	1:109821307:G:T	0.00100756	0.362073	0.00279114	0.00654232	-0.00177876	0.377203	0.00680308	8.4861e-13	0.000146591	0.954987	-0.000658646	0.507257	0.00103663	0.120807	9.6191e-05	0.933756	0.00369812	0.240091	0.00222275	0.0593619	-0.00020521	0.866696	0.000178301	0.818622	-0.000817595	0.355075	0.000191946	0.867147	0.000301744	0.38259	-0.000245012	0.858928	0.00559094	6.22568e-05	1.09401e-08
9	1p13.2	rs12134493	1:115677946:A:C	0.0118781	1.4981e-16	0.00123761	0.354152	-0.00134733	0.609807	0.00148285	0.230895	-0.00340826	0.317684	0.00439115	0.000680675	-0.000779042	0.370296	0.00767247	3.49132e-07	0.014341	0.00032781	-0.00194766	0.204254	-0.0053118	0.000841751	-0.000757535	0.454069	-0.000718408	0.53236	-0.00247809	0.0970112	0.00048367	0.282181	0.00195397	0.276066	0.00871413	1.62094e-06	9.59731e-26
10	1q21.3	rs698915	1:150388318:A:G	-0.0071123	1.63769e-11	-0.000306925	0.754253	-0.000972672	0.61287	0.000481763	0.595825	-0.00327861	0.185249	-0.00305057	0.0012994	-0.000793938	0.213419	-0.00317535	0.0040623	-0.0125477	2.42024e-05	-0.00260089	0.0209102	-0.00273339	0.0192549	-0.000204431	0.783133	-0.0027327	0.0012132	0.00127985	0.242951	-0.000145963	0.658386	-0.00522319	7.29174e-05	-0.00524303	8.42493e-05	4.09456e-14
11	1q21.3	rs9426902	1:153718746:A:G	-0.00276294	0.00320219	-0.00116413	0.180956	-0.00159162	0.351391	-0.00141323	0.0796251	2.98255e-05	0.989209	-0.000557186	0.508126	-0.00061646	0.276442	-0.00289492	0.00316698	-0.0067701	0.0109647	-0.00284936	0.00436344	-0.00321954	0.00189697	-0.00245628	0.000194704	-0.00239165	0.00142027	0.00131033	0.178043	-0.000612918	0.0364657	-0.00475526	4.73275e-05	-0.00389483	0.000999909	4.7457e-08
12	1q22	rs1050316	1:156434703:G:T	-0.00803343	1.628e-16	0.000382623	0.672306	-0.000721334	0.684815	-0.00268279	0.00136708	-0.00188475	0.409973	-0.00397085	5.69094e-06	6.94213e-05	0.906131	-0.00595025	5.34693e-09	-0.0108457	8.29712e-05	-0.000266157	0.797792	0.00291703	0.00677563	-0.00023751	0.728862	0.00162507	0.0369885	0.00252286	0.0125938	-0.000181252	0.551733	-0.0014834	0.22203	-0.00728208	3.23195e-09	6.16149e-29
13	1q25.1	rs12568655	1:174434332:A:G	-0.00391362	3.90493e-05	-0.00162969	0.0651258	-0.00364509	0.0357274	-0.0022083	0.0069862	-0.00323304	0.147725	-0.00272888	0.00141323	-0.000893114	0.120453	-0.0050321	4.37272e-07	0.00555168	0.0402993	-0.00256853	0.0113619	-0.00225151	0.0323816	0.00107785	0.107277	-0.00107724	0.156884	-0.00414258	2.73465e-05	-0.000491434	0.098511	-0.00559639	2.39627e-06	-0.00710596	3.36795e-09	5.10491e-12
14	1q43	rs3904683	1:243416525:C:T	0.00496101	3.08815e-07	-0.00023007	0.798221	0.00422999	0.0165816	-0.000179541	0.829511	0.00429566	0.0579703	0.00273232	0.00170167	0.0010056	0.086036	0.00616129	1.25309e-09	0.00438772	0.109848	0.0021954	0.0336817	0.00225425	0.035475	0.000977682	0.151565	0.000735413	0.342793	0.00382222	0.000145296	0.000328425	0.278448	0.00322664	0.00759725	0.00636243	2.01754e-07	1.54361e-12
15	2p24.1	rs1876767	2:22600932:G:T	-0.00154336	0.106989	0.00261278	0.00329119	0.00730982	2.82661e-05	0.00123183	0.134771	0.00923219	3.95876e-05	-0.0012205	0.155924	0.000741672	0.199943	0.000180362	0.857176	-0.00412038	0.130716	0.00246264	0.0158701	0.00110718	0.295733	0.00190398	0.00469483	0.00163283	0.0329751	0.00504698	3.80582e-07	0.00063988	0.0325357	0.00395104	0.000935467	0.00131938	0.27523	2.31919e-12
16	2p23.3	rs12612492	2:24093756:C:T	0.00422053	0.00214362	-0.000341444	0.789125	0.00192286	0.443844	0.000691158	0.559011	0.000715722	0.824762	0.00529603	1.80815e-05	0.00276657	0.00087095	0.00798052	2.93749e-08	0.0016329	0.672397	0.00228037	0.119883	-0.000761993	0.616278	-0.00163935	0.0900385	0.00134147	0.222478	0.000512947	0.719278	0.000498304	0.24633	0.000720645	0.674252	0.00781327	6.81638e-06	1.58238e-08
17	2p16.3	rs3914722	2:50991039:A:G	0.00161809	0.275589	0.00659855	1.6732e-06	0.00253026	0.350803	0.00249226	0.0508908	0.00692844	0.0451989	0.000706102	0.596338	0.00228822	0.0107245	0.00293688	0.0586392	-0.00669592	0.11183	0.00540796	0.000632835	0.00472815	0.0039659	0.0018254	0.0803316	0.00342444	0.00391086	-0.000295098	0.848079	0.000579932	0.211301	0.00560226	0.00246767	0.00679688	0.000286883	1.82876e-08
18	2q11.2	rs4850917	2:100493439:A:G	-0.00406347	2.0208e-05	-0.00204492	0.020864	-0.00505297	0.003603	0.000327044	0.690009	-0.00324822	0.146014	-0.00186241	0.0296379	-0.00202933	0.000427105	-0.00344256	0.000559523	0.00208486	0.442998	-0.00515791	3.89752e-07	-0.00182641	0.0831923	-0.00251941	0.00017155	-0.00190862	0.0122966	-0.00338214	0.000630498	-0.00092339	0.0019449	-0.00595719	5.40016e-07	-0.00401148	0.000861281	2.61627e-12
19	2q12.1	rs17343925	2:104426377:G:T	-0.00043533	0.641247	0.00247684	0.00429841	0.00648519	0.000139806	0.00204453	0.0109514	0.00434998	0.0471648	0.00174185	0.0379323	0.0010376	0.0660766	0.00380708	9.87217e-05	-0.00419114	0.11532	0.00260372	0.00896354	0.00257063	0.0128442	0.000202299	0.758187	0.00259538	0.000513378	0.00208066	0.0319026	0.000662201	0.0233705	0.00307881	0.00822281	0.00515708	1.23474e-05	1.74233e-09
20	2q33.3	rs2111592	2:208049581:A:G	0.00184698	0.0646359	0.00430666	3.47897e-06	0.00392382	0.0314712	0.00343415	6.49885e-05	0.00280548	0.231121	-0.000193408	0.829467	0.000536297	0.374654	0.00332828	0.00146626	0.000135772	0.961868	0.00289023	0.0066981	0.00400076	0.00029541	0.00142801	0.0422335	0.00242006	0.00246657	0.00354888	0.000624792	8.64753e-05	0.78198	0.00650012	1.83707e-07	0.00650811	2.52784e-07	1.25199e-10
21	2q34	rs17822981	2:211355495:A:G	-0.00590134	4.05366e-08	-0.000950601	0.341006	-0.00399407	0.0413775	-0.00154569	0.0946737	-0.00626885	0.0134544	-0.00149168	0.122493	-0.000450241	0.488353	-0.00438268	9.8355e-05	-0.00582563	0.0593897	-0.00241185	0.0354249	-0.00264279	0.0262465	-0.00178941	0.017974	-0.00205531	0.0168399	-0.0011787	0.290904	-0.00114192	0.000680643	-0.00535197	6.55882e-05	-0.00438907	0.00122722	5.22617e-10
22	2q37.1	rs10166942	2:234825093:C:T	-0.0108747	1.28662e-20	0.000322688	0.766079	-0.00363358	0.0884478	-0.00224259	0.0256257	-0.00150283	0.582335	-0.00454728	1.46783e-05	-0.000700759	0.320866	-0.0101584	9.63352e-17	-0.015997	2.19581e-06	-0.000969871	0.436254	-0.000126618	0.921926	-0.000903872	0.271303	-0.000660746	0.479417	0.000325807	0.788164	0.000692496	0.0579311	-0.00358589	0.0138305	-0.0111438	4.20563e-14	3.78274e-32
23	3p24.1	rs6790925	3:30480085:C:T	0.00519694	6.79672e-08	0.00102017	0.253899	0.0010818	0.538332	0.000367704	0.657166	0.0036848	0.102995	0.0022457	0.00944268	0.000248804	0.669039	0.00310967	0.00203635	0.0100859	0.000218007	0.00129335	0.207889	-0.000410845	0.69967	-0.000466123	0.49135	0.000381619	0.620249	-0.000269511	0.787452	-3.29475e-05	0.912855	0.00105935	0.377697	0.00396592	0.00111149	3.06206e-08
24	3p21.31	rs2856238	3:50158191:C:T	-0.00127853	0.170223	-0.00330063	0.000136855	-0.00898204	1.25758e-07	2.56744e-05	0.974459	-0.00463019	0.034601	-0.0017143	0.0406542	-0.00187576	0.00086995	-0.0034157	0.000463966	-0.00065986	0.8031	-0.00341036	0.000602213	-0.00189236	0.066417	-0.00104419	0.11126	-0.00188907	0.0112804	-0.00471501	1.0993e-06	-0.000758063	0.00928842	-0.00503518	1.48017e-05	-0.00354102	0.00263158	1.36949e-11
25	3p12.3	rs775760	3:77586597:A:C	-0.00124992	0.218516	-0.00113482	0.22886	-0.00794389	1.72229e-05	-0.00216566	0.0131893	-0.0015488	0.51534	-0.00259738	0.00441927	-0.00019348	0.752612	-0.00557825	1.5443e-07	-0.0062276	0.0303119	-0.000823758	0.446973	-0.0021283	0.0581438	-0.00072564	0.309787	-0.00223112	0.00602386	-0.00332176	0.0016295	-0.000934806	0.00324174	-0.00512293	5.24298e-05	-0.00668531	1.86979e-07	1.18619e-09
26	3q26.31	rs583514	3:173114167:C:T	0.0042878	3.74996e-06	0.00306043	0.000377321	0.00430756	0.0107391	0.00104685	0.18933	0.000698606	0.748105	0.000959736	0.249211	0.00193483	0.000554155	0.0053214	4.16521e-08	0.000140165	0.95758	0.00164676	0.0957919	0.0014762	0.149936	0.00194176	0.00290387	0.000444766	0.548608	0.0031098	0.0012312	0.000696014	0.0163321	0.0042562	0.000231847	0.00605338	2.34191e-07	1.2572e-11
27	4p16.3	rs3021146	4:2958186:A:G	-0.00153494	0.120171	-0.00444619	1.24409e-06	-0.00255497	0.155725	-0.00121325	0.153274	-0.0032911	0.156808	-0.00165884	0.0615292	-0.0013787	0.0208926	-0.00230003	0.0260799	-0.000970846	0.729574	-0.00231431	0.0280003	-0.00466313	1.96148e-05	-0.0011182	0.107476	-0.00272672	0.000556359	-0.00275742	0.00715152	-0.000754151	0.014587	-0.0038101	0.00197746	-0.00223655	0.0729477	7.85546e-09
28	4q12	rs7684253	4:57727311:C:T	0.00503134	7.67055e-08	9.03791e-05	0.917181	0.000985462	0.563189	-0.000549807	0.494813	0.00303036	0.168742	0.00305627	0.000279236	0.000177515	0.753721	0.00336923	0.000585424	0.00600931	0.0240197	0.000812525	0.415682	-0.00103609	0.316915	-0.000138755	0.83309	-0.000122222	0.870316	-0.00141451	0.145455	0.000387947	0.184953	0.00116884	0.316676	0.0042312	0.000345431	3.87023e-09
29	4q13.2	rs4860809	4:67870395:C:T	0.000447934	0.634032	-0.00201558	0.0210466	-0.00461595	0.00706491	-0.00123091	0.128363	-0.00754861	0.000630714	0.000417398	0.621488	-0.000790478	0.16454	-0.00402479	4.38197e-05	-0.00283453	0.289074	-0.00194351	0.052748	-0.00199366	0.0553675	-0.000576051	0.384052	-0.00236348	0.00168402	-0.00398663	4.46314e-05	-0.000389613	0.185312	-0.00206547	0.078336	-0.0036784	0.00196675	2.42658e-08
30	4q24	rs13114738	4:103284865:C:T	0.00228671	0.17877	0.00129253	0.413084	0.0103343	0.000857041	-0.00128324	0.380442	0.00760486	0.0538599	0.00308102	0.0437496	0.00256631	0.0125344	0.0045094	0.0113051	-0.00574959	0.232579	0.00735067	5.05439e-05	0.00666609	0.000393622	0.0015616	0.191725	0.00560316	3.79415e-05	0.00630582	0.000353987	0.000703038	0.186057	0.00966336	5.19639e-06	0.006455	0.00265399	1.17693e-08
31	4q25	rs11729080	4:112503872:A:G	-0.00443235	0.000282831	-0.00200667	0.0766204	-0.00544583	0.0143812	-0.00169389	0.106802	-0.00365646	0.205702	-0.0018152	0.0979459	-0.00173667	0.0185945	-0.0045936	0.000325009	-0.000640975	0.854778	-0.0040221	0.00200541	-0.00640574	2.08893e-06	-0.00237594	0.00565766	-0.00272209	0.00530312	-0.000977489	0.440479	-0.00077473	0.0423638	-0.00882145	6.84295e-09	-0.0069336	6.9042e-06	6.33948e-10
32	5p13.3	rs4502841	5:30863015:A:G	0.00238772	0.0100957	0.00391106	5.68101e-06	0.00622346	0.00023717	0.00167351	0.0361227	0.00590289	0.00664993	0.000767937	0.357161	0.00123038	0.0283075	-0.000445822	0.646371	0.00513975	0.0516085	0.0030361	0.00215857	0.00423843	3.63824e-05	0.0013556	0.0378411	0.00113792	0.12527	0.000359237	0.709229	0.00103546	0.000358752	0.00386288	0.000844912	0.00329748	0.00491556	4.55288e-13
33	5q22.3	rs554843	5:113654597:A:C	0.000523306	0.580394	0.00315946	0.000323848	0.00297813	0.0843863	0.00170414	0.0363915	0.0040486	0.0678511	0.00157971	0.0632514	0.0008393	0.142393	0.00212895	0.0316745	-0.00487815	0.0695994	0.00209069	0.03835	0.002484	0.0176526	0.000152784	0.818499	0.0018837	0.0128378	0.00396502	5.44896e-05	0.000982362	0.000901334	0.00413503	0.000459865	0.0040928	0.000618899	2.91468e-08
34	5q23.1	rs7716347	5:120132274:C:T	0.00142683	0.158409	0.00215995	0.0214599	0.00246781	0.180474	-0.000172856	0.842567	0.00167444	0.480808	0.00460895	3.95656e-07	0.000928206	0.128994	0.00300127	0.00459387	0.00396299	0.167165	0.0035394	0.0010344	0.00296227	0.0080992	0.00156274	0.028064	0.00168736	0.0370063	0.00257231	0.0142929	0.000392113	0.215008	0.00402122	0.00143346	0.00680815	9.90482e-08	4.5552e-08
35	5q35.3	rs10063803	5:176667327:A:C	0.00358773	0.00379246	0.000439186	0.702616	-0.00391966	0.0824685	0.00170608	0.109502	0.00561337	0.0537972	0.00374066	0.000779057	-0.000939528	0.209654	0.00481126	0.000207742	0.0161982	4.53323e-06	0.00220327	0.0954854	0.00202949	0.13866	-0.000952239	0.274638	-0.00203008	0.0405328	0.00107725	0.402343	-0.000261779	0.499238	0.00205439	0.183723	0.00536991	0.000600812	1.34414e-08
36	6p24.1	rs9349379	6:12903957:A:G	-0.00794986	3.50343e-17	0.000684176	0.434695	-0.00258991	0.131892	0.00234869	0.00379462	-0.00288571	0.193273	-0.00467485	3.44285e-08	-0.000164699	0.77263	-0.00552727	2.15665e-08	-0.0127337	2.20269e-06	-0.00202071	0.044546	-0.00170709	0.101736	0.00155276	0.0192574	-0.00119266	0.113869	-0.00320866	0.00104798	-0.000128817	0.662218	-0.00464126	7.94684e-05	-0.00476345	6.36094e-05	4.22373e-28
37	6p22.1	rs13207082	6:27251379:A:G	-0.00924275	2.89806e-10	0.00076187	0.575749	0.00340756	0.202754	-0.000212324	0.866308	0.00231037	0.503485	-0.00547735	3.20066e-05	-0.00346975	9.00133e-05	-0.010027	6.38861e-11	0.0013517	0.750314	-0.00260212	0.0960529	-0.00101881	0.529776	-0.00456086	9.74068e-06	0.000771043	0.510807	0.00404543	0.0078535	-0.000720518	0.115949	-0.00208584	0.253916	-0.0118853	1.37003e-10	4.3369e-21
38	6p21.31	rs11751469	6:33804547:C:T	-0.00159567	0.092761	-0.0017034	0.0532561	-0.00651704	0.000166003	-0.00188121	0.0212346	-0.00857438	0.000124618	-0.00211498	0.0131326	-0.000721536	0.208485	-0.00270248	0.00652788	-0.0025404	0.347642	-0.00482778	1.84709e-06	-0.00213361	0.0421009	-0.000939957	0.15916	-0.00233555	0.00209347	-0.00535967	5.32798e-08	-0.00033244	0.262584	-0.00596989	4.5657e-07	-0.00444309	0.000210341	2.32428e-11
39	6p21.31	rs2395607	6:34773727:C:T	0.00292749	0.0196988	0.00450885	0.000109635	0.00966514	2.5458e-05	0.00321185	0.00293777	0.00604788	0.0390613	0.00166789	0.139163	0.00279191	0.000233269	0.00252488	0.054661	0.00954735	0.00739888	0.00341704	0.0106927	0.00575546	3.38509e-05	0.00347805	8.17245e-05	0.00349051	0.000507284	0.00580512	8.37576e-06	0.00105098	0.0074034	0.00769831	8.74155e-07	0.0074481	2.62844e-06	1.01332e-15
40	6p21.1	rs10948201	6:45093494:A:C	0.00323235	0.00107843	0.00183372	0.0457595	-0.000544145	0.762925	-0.00118912	0.162086	-0.00659502	0.00466973	0.000505829	0.569029	9.36776e-05	0.875423	0.0018426	0.0749915	0.00412318	0.140255	0.00043609	0.679161	-0.00343815	0.001664	-0.000855085	0.21884	0.00226606	0.00415869	0.00249407	0.0150865	-7.25205e-05	0.814497	0.00228256	0.0641141	0.00181015	0.147151	2.00982e-08
41	6q16.1	rs11153082	6:97059666:A:G	0.0123467	1.93875e-35	0.000299364	0.745592	-0.00165166	0.361308	-0.000249317	0.770588	-0.00332352	0.155165	0.00467435	1.64729e-07	-2.32477e-06	0.996912	0.00655248	2.99723e-10	0.0160407	9.23776e-09	0.00152596	0.149933	0.000950502	0.387159	0.00143459	0.0401471	-0.000228421	0.773822	-0.000212668	0.836672	-1.85607e-05	0.952365	0.00611239	8.13687e-07	0.00788285	3.37845e-10	3.24569e-46
42	6q22.31	rs9320821	6:121847718:A:C	0.00877657	7.66433e-12	0.000113309	0.924188	-0.000247866	0.915489	0.000257829	0.815182	-0.000594402	0.843337	0.00337564	0.00338439	0.000269494	0.728013	0.00474419	0.000407858	0.00703844	0.0501464	-0.000485854	0.722356	0.000149526	0.916023	8.53206e-05	0.92463	-0.000642374	0.531043	0.000935606	0.482078	-0.000242837	0.544651	0.00324159	0.0426287	0.00472066	0.00355515	1.20797e-10
43	6q22.33	rs4895846	6:129384367:C:T	-0.000943144	0.315621	0.00103677	0.234815	0.00274984	0.108643	0.00117631	0.145711	0.0014074	0.524025	0.000374883	0.657062	0.000753876	0.184455	0.00130693	0.184022	0.00266178	0.317423	0.00448411	7.67153e-06	0.00455243	1.18644e-05	0.000719494	0.276402	0.00253144	0.000757233	0.00455823	2.9729e-06	0.000259444	0.377216	0.00461768	8.14172e-05	0.0019271	0.104489	9.17544e-09
44	6q25.1	rs1934534	6:150033032:C:T	-0.00087754	0.366538	-0.00318757	0.000411588	-0.00390339	0.027887	-0.000706107	0.398276	-0.0085437	0.000184634	-0.000255429	0.76983	-0.000111332	0.849641	-0.00139962	0.168792	-0.00342453	0.214911	-0.00245109	0.0180224	-0.00308401	0.00410994	-0.000591245	0.38704	-0.00411422	1.19826e-07	-0.00345834	0.000606879	-0.000304247	0.316605	-0.00395282	0.00110668	-0.000641891	0.600943	2.38429e-08
45	6q25.3	rs3918286	6:160868668:A:G	-0.00263703	0.00547824	0.00280999	0.00143359	0.00139596	0.419748	0.00363346	8.65495e-06	-0.00426426	0.0554469	-0.00234173	0.00604731	0.000571608	0.31921	-0.00034753	0.726582	-0.00580951	0.0314679	-0.000737875	0.466127	-0.000490965	0.640069	0.00090444	0.175605	-0.000556882	0.4633	0.000902423	0.359807	0.000158053	0.59437	-0.00203962	0.0849259	0.0013635	0.255532	2.04068e-08
46	7p22.3	rs11764590	7:2032803:C:T	-0.00437625	0.000255724	-0.00402606	0.000290104	0.00188735	0.384258	-0.00502274	1.06712e-06	-0.00136385	0.628495	-0.00199606	0.0633739	-0.00225306	0.00183878	-0.00242274	0.0530998	-0.00808725	0.0179729	-0.00409756	0.00132504	-0.00378827	0.00420795	-3.58349e-05	0.966045	-0.00129937	0.174616	-0.00148439	0.232131	-0.00056658	0.12995	-0.00350958	0.0186935	-0.00806818	9.38659e-08	8.69063e-10
47	7p15.3	rs2282888	7:21476132:A:G	-0.00164477	0.0882702	-0.00369619	3.68932e-05	-0.00280559	0.110338	0.000282332	0.733729	-0.00609897	0.00698644	-0.00145858	0.0924134	-0.00101662	0.0812466	-0.00249038	0.0136601	-0.000778601	0.776264	-0.00315485	0.00216875	-0.00369835	0.000528405	-0.00229929	0.00070392	-0.00173084	0.0248957	-0.00365051	0.000267393	-0.000747965	0.0131504	-0.0049864	3.40769e-05	-0.00296634	0.0149143	2.83366e-09
48	7p14.1	rs12532479	7:40427634:C:T	0.00880309	6.03493e-09	0.000268495	0.8485	0.00225024	0.414589	0.000166606	0.898174	0.00782333	0.0274381	0.00378023	0.0054299	-0.00104857	0.251624	0.00458317	0.00381276	0.0147192	0.00051033	-0.00275375	0.0880078	-0.000357775	0.830757	-0.00172646	0.104877	-0.000348292	0.773563	-0.00158433	0.313261	0.000815432	0.0848435	0.00274919	0.145247	0.00267381	0.161842	4.72599e-12
49	7q31.1	rs1852470	7:114027269:G:T	-0.00225787	0.015258	-0.00268814	0.00186655	-0.0042632	0.0118526	-0.000754258	0.346148	-0.000590871	0.786472	-0.00298292	0.000360202	-0.00142292	0.0114134	-0.00340548	0.000472518	-0.00176163	0.505914	-0.0035652	0.000327463	-0.0029003	0.00483018	-0.00131687	0.0442305	-0.00130695	0.0790755	-0.00219889	0.02282	-0.000787475	0.00679301	-0.00541182	3.10661e-06	-0.00700076	2.58168e-09	2.39081e-10
50	7q31.31	rs2721348	7:120536398:G:T	-0.00350703	0.0018043	-0.000757504	0.467814	0.000831592	0.684671	-0.000794211	0.411455	-0.00246421	0.350384	-0.0040607	5.79018e-05	-0.000132595	0.84525	-0.00635576	6.58607e-08	-0.00806118	0.0119721	-0.00209264	0.0807762	0.00043136	0.728524	-1.45483e-05	0.985315	-0.00171182	0.0568187	-0.000299693	0.797235	-0.000214789	0.540943	-0.00125001	0.372384	-0.00744707	1.55511e-07	4.18802e-08
51	8p23.1	rs330944	8:9021293:C:T	-0.00598878	2.71642e-09	-0.00194561	0.0374308	0.000944717	0.605894	-0.000222518	0.797253	0.00071306	0.762593	-0.00227297	0.0119756	-0.000748345	0.218768	-0.00446896	2.22967e-05	-0.00272107	0.342331	0.000523992	0.625544	0.00108906	0.328054	-0.00161645	0.0224591	0.000235982	0.76948	0.000397113	0.703966	4.04518e-06	0.989746	-0.00167046	0.18337	-0.00353627	0.00541956	1.6442e-09
52	8p21.3	rs1552284	8:21962607:A:G	-0.00408409	1.14785e-05	-0.00225597	0.00905473	-0.00521673	0.00208783	-0.00246336	0.00209293	-0.00494965	0.0234062	-0.00161384	0.0535913	-0.000461272	0.412184	-0.00188939	0.0524442	-0.00216505	0.413246	-0.00388672	9.02718e-05	-0.00253223	0.0139033	-0.00276194	2.46021e-05	-0.00119043	0.109813	-0.000472941	0.624509	1.29852e-05	0.96441	-0.00302268	0.00921469	-0.00424599	0.000303501	3.33304e-08
53	8q13.3	rs3863241	8:73890335:C:T	0.000746087	0.421105	0.00179394	0.0372316	0.0061959	0.000247285	0.00163209	0.0407732	0.00610951	0.00498546	0.000845221	0.310333	0.00155826	0.0054303	0.00131497	0.175511	-0.00513772	0.0508283	0.00205574	0.0376419	0.00366203	0.000355969	0.00193187	0.0030583	0.0019695	0.00791759	0.00287044	0.00286312	0.000512966	0.0768275	0.00411199	0.000376732	0.00428895	0.000250217	1.48997e-08
54	8q24.3	rs938724	8:141657133:A:G	0.00286382	0.00261722	0.000678396	0.442605	0.00407039	0.0186888	-0.00137417	0.0932089	0.00496833	0.0263203	0.00130327	0.127378	-0.000416727	0.468681	0.00365849	0.000239542	0.00136384	0.614677	0.00441902	1.33244e-05	0.0049412	2.66117e-06	0.000453064	0.498459	0.00111061	0.144471	0.00307046	0.00187952	0.00022722	0.444985	0.00522662	1.05936e-05	0.00186278	0.121134	1.53647e-08
55	9p21.3	rs1537375	9:22116071:C:T	-0.00409388	9.97837e-06	0.00289143	0.000778125	6.83037e-05	0.96781	0.00696855	2.27219e-18	0.00428614	0.0482042	-0.00124486	0.134794	0.0005138	0.358874	-0.00338127	0.00048959	-0.00581207	0.0271868	0.000213658	0.828831	0.000809581	0.429553	6.07736e-05	0.925713	0.00120598	0.103687	-0.000668308	0.487188	-0.000226876	0.433551	-0.0015913	0.168493	0.0018444	0.115	1.78063e-22
56	9q21.11	rs11145043	9:71688476:G:T	0.00541174	6.4988e-09	5.33405e-05	0.950876	6.37684e-05	0.970006	0.000739698	0.356544	-0.000270281	0.90153	0.00262046	0.00176255	0.000502708	0.372458	0.00343016	0.000441663	0.00748201	0.00474456	0.000858892	0.387753	-0.000591422	0.566314	0.000639154	0.329813	0.000270543	0.716778	2.1372e-05	0.982384	-0.0003848	0.186843	0.0020558	0.0770717	0.00488276	3.39099e-05	2.89079e-09
57	9q22.31	rs12379660	9:96182487:A:G	-0.00240749	0.014593	8.77715e-05	0.923592	-0.00306474	0.0867783	-0.000268134	0.751861	-0.00703409	0.00239644	-0.00318589	0.000321384	-0.000590567	0.321557	-0.00306022	0.00301844	-0.00516552	0.0650629	-0.00240765	0.0219949	-0.00368896	0.000714246	-0.00234582	0.000715542	-0.00319141	5.15693e-05	-0.002792	0.00635557	-0.000909251	0.00317094	-0.0045431	0.000218934	-0.00406824	0.00108419	1.77876e-09
58	9q33.1	rs6478241	9:119252629:A:G	-0.00680182	1.49113e-12	-0.000760175	0.394408	0.000110309	0.949829	-0.00180187	0.0293423	-0.0066953	0.00303251	-0.00244095	0.00470777	-0.000266455	0.646506	-0.00308108	0.00219824	-0.012854	2.3042e-06	-0.000640158	0.532346	-0.00197401	0.0633493	-0.000757501	0.262594	-0.000493257	0.521159	-0.00310916	0.00183415	-9.59206e-05	0.749602	-0.00313267	0.00896991	-0.00432303	0.000369832	4.32818e-16
59	10q22.1	rs1245576	10:73810670:C:T	-0.00145805	0.122761	-0.000490948	0.575714	0.00178978	0.298033	2.31064e-05	0.977319	0.00361919	0.103478	-6.12565e-05	0.942466	2.64912e-05	0.962995	0.00061845	0.531714	-0.00543071	0.0433855	0.000658412	0.513419	0.00704048	1.59703e-11	0.00154386	0.020159	0.00173786	0.0214421	-0.00285618	0.00358389	0.00024403	0.40866	0.00242196	0.0397966	0.000586636	0.622967	4.71213e-13
60	10q24.2	rs7924025	10:100758319:C:T	-0.00976821	1.95886e-09	0.00232179	0.124448	0.000601232	0.838912	0.00203114	0.146804	0.00173235	0.650067	-0.00268303	0.0664703	0.000429302	0.662469	-0.00371881	0.0290156	-0.0100227	0.0340029	3.08582e-05	0.985816	0.00043649	0.808407	-0.00124499	0.276834	-8.06663e-05	0.950589	0.00321146	0.0573258	-0.000260462	0.608749	-0.00052406	0.796259	-0.00330196	0.108136	2.94071e-09
61	10q25.1	rs11599236	10:106454672:C:T	-0.00306829	0.0012779	-0.00334388	0.000156253	-0.00538723	0.00187781	-0.00244972	0.00279092	-0.00488875	0.028802	-0.00288858	0.000735808	-0.00135874	0.0182515	-0.00345573	0.000527451	0.00376968	0.163524	-0.00315512	0.00189707	-0.00390471	0.000210151	-0.00220527	0.000996939	-0.00173576	0.0227036	-0.00289616	0.00339996	-0.000758874	0.010826	-0.00609601	2.86781e-07	-0.00684785	1.24837e-08	1.4431e-12
62	10q26.13	rs2421015	10:124183091:A:G	-0.0117433	6.9117e-11	0.000570809	0.732735	0.00162035	0.619464	-0.000404956	0.793779	-0.00135419	0.750617	-0.00490836	0.00241339	-0.000186785	0.863733	-0.00440219	0.0195164	-0.01092	0.0383886	0.00181463	0.344591	-0.00551147	0.00563893	-0.00207079	0.101993	0.000507982	0.724243	-0.000818931	0.661231	-0.000520081	0.355476	-0.00926194	3.70004e-05	-0.00636547	0.00512791	1.3141e-10
63	11p15.4	rs4909945	11:10673739:C:T	0.00554022	3.02683e-08	-0.0016227	0.080478	0.0020245	0.265967	0.000960043	0.264462	-0.00259654	0.26991	0.00500512	2.53408e-08	-0.000458065	0.448531	0.00388302	0.000207682	0.00674254	0.0181039	-0.000217633	0.838299	0.00352959	0.00141572	-0.000999979	0.155127	0.000237044	0.766938	-0.000310942	0.76452	0.000191546	0.540089	0.00289725	0.020164	0.0062283	8.17087e-07	3.35823e-13
64	11q23.2	rs3802847	11:112912303:C:T	0.00214776	0.024129	0.00297781	0.000759023	0.00479867	0.00564323	-0.000439475	0.591686	0.00374909	0.0924587	-0.000762831	0.372635	0.000448655	0.435711	0.00387402	0.000101846	-0.00533213	0.0484563	0.00433759	1.94702e-05	0.00446205	2.27041e-05	0.00180069	0.00718521	0.00193321	0.0111448	0.00155639	0.115392	0.000831709	0.0052147	0.006199	1.79118e-07	0.00358573	0.00287238	2.11656e-11
65	12p13.33	rs16931821	12:192990:C:T	0.00148917	0.116609	0.00296724	0.000756894	0.0030281	0.0800715	0.00220759	0.00683689	-0.000665607	0.765178	0.000741046	0.384642	0.00124133	0.0304045	0.00189407	0.0564947	-0.0021571	0.424812	0.00395084	9.46173e-05	0.00481088	4.56071e-06	0.00238482	0.000353036	0.00247711	0.00109902	0.00230819	0.0191151	0.000122269	0.680242	0.00456051	0.000116281	0.00404666	0.000732653	9.70699e-09
66	12p13.32	rs2160875	12:4527322:C:T	-0.00506317	5.56719e-08	-0.00041236	0.633684	-0.00103228	0.543491	-0.00156283	0.0512682	0.000337975	0.877242	-0.00286221	0.000629944	-0.000475674	0.398404	-0.00393739	5.43385e-05	-0.00703411	0.0079907	0.000212024	0.831083	-0.000546289	0.596127	-0.000519748	0.427885	6.80999e-05	0.927208	-4.66546e-05	0.961538	0.000161843	0.578598	-0.00176487	0.128896	-0.00648925	3.52569e-08	1.00032e-09
67	12p12.1	rs9804988	12:23982559:C:T	0.000712522	0.602719	0.000474891	0.708674	0.00349796	0.160132	0.00187671	0.111034	0.00567482	0.0720461	0.00207891	0.0909636	-0.000724256	0.381373	0.00043819	0.759757	0.000598854	0.877655	0.000456724	0.754381	0.0120193	2.02503e-15	-0.000153801	0.873085	0.00159982	0.143925	0.00463118	0.00111647	-0.000190232	0.656662	0.00697878	4.34361e-05	0.00223621	0.195878	3.55801e-11
68	12q13.2	rs773108	12:56369911:A:G	-0.00492432	5.45216e-07	-0.00104192	0.253509	-0.00200084	0.26334	-0.0002228	0.79216	-0.00363884	0.114269	-0.00160917	0.0683947	-0.00229762	0.000109729	-0.00376707	0.000250515	-0.00185147	0.509167	-0.00363433	0.000525982	-0.00204239	0.0602671	-0.000957496	0.166071	-0.0014608	0.063133	-0.00142389	0.162836	-0.000676164	0.0277772	-0.00567017	3.72736e-06	-0.00429411	0.000541477	1.54729e-08
69	12q13.3	rs11172113	12:57527283:C:T	-0.0133638	8.33178e-46	0.000557896	0.523018	0.00201659	0.240174	-0.000645756	0.42498	-0.000875775	0.69276	-0.00627409	1.14718e-13	0.000150042	0.791889	-0.00870242	9.84448e-19	-0.0191821	1.01315e-12	-0.00259332	0.00973988	-0.00292413	0.00494551	0.000256179	0.698643	0.000559079	0.457435	0.00168754	0.0839614	0.000205059	0.485659	-0.00730648	4.71432e-10	-0.0099993	3.92178e-17	6.86184e-72
70	12q15	rs1350166	12:69636314:G:T	0.00255147	0.00616683	-0.00270463	0.00176663	-0.00293066	0.0844063	-0.00254425	0.00149851	-0.00123369	0.573408	-0.00152839	0.0678011	-0.00176867	0.0016801	-0.000846821	0.385117	-0.00361014	0.17231	-0.00104828	0.291339	-0.00107503	0.296733	0.000186197	0.776282	-0.00248449	0.000853766	-0.00402152	3.19681e-05	-0.000728547	0.0123629	-0.00202289	0.081621	-0.00399937	0.000675073	7.3638e-10
71	12q23.3	rs1895910	12:108574278:G:T	0.000255233	0.81906	0.00132134	0.202033	0.00271146	0.182753	0.00258074	0.00717084	0.00568898	0.0297203	-0.000530318	0.596754	0.00169553	0.0119208	0.00410451	0.00044034	-0.00107041	0.735877	0.000622617	0.600771	0.000750556	0.542996	0.00129041	0.100101	0.00229802	0.0100119	0.00610922	1.3249e-07	0.000433917	0.213483	0.00340833	0.0142944	0.00561665	6.71934e-05	1.15886e-08
72	12q24.11	rs7959516	12:110622224:G:T	-0.0105079	1.32752e-10	-0.000717572	0.636587	-0.00418144	0.162775	-0.00163035	0.246543	0.00879742	0.0223397	-0.000507368	0.72986	-0.000825677	0.403527	-0.00542727	0.0015224	-0.00688221	0.146577	-2.58986e-05	0.988154	-0.00119182	0.509998	0.000339369	0.768012	1.33905e-05	0.991833	0.00106306	0.531235	-6.5872e-05	0.897502	-0.00532674	0.0090144	-0.00703732	0.000656724	2.5684e-09
73	12q24.12	rs10774625	12:111910219:A:G	0.00238693	0.00996073	-0.00199906	0.0200903	-0.00149129	0.376385	-0.00378436	2.03336e-06	-0.00171236	0.430065	0.00297676	0.000346505	-0.00292728	1.69503e-07	-0.00146879	0.129725	0.000846245	0.747856	0.00115949	0.240401	0.00190812	0.0624669	0.000143114	0.826107	9.91693e-05	0.893491	0.000476805	0.619903	-0.000374789	0.195507	0.00313137	0.00670014	-0.0043095	0.000229176	2.69835e-13
74	13q14.13	rs1570620	13:47201874:C:T	-0.00577082	7.73287e-08	-0.000247281	0.804108	-0.00382288	0.0504619	0.00215811	0.0194782	-0.000398631	0.874403	-0.00332291	0.000572036	-0.00117399	0.0704515	-0.00279194	0.012991	-0.00554226	0.0664319	-0.00224328	0.0501493	-0.000428056	0.718548	-6.00468e-05	0.936642	0.00136446	0.112155	-0.000576609	0.604984	-6.889e-05	0.837429	-0.00364887	0.00643801	-0.00362951	0.00744383	8.7347e-09
75	13q14.3	rs7335163	13:53989975:G:T	-0.00187485	0.0460253	-0.0027433	0.00166299	-0.00493131	0.00387475	-0.00228408	0.00471716	-0.0046642	0.0342851	0.000514555	0.542153	-0.00201742	0.000381447	0.000201146	0.837948	-0.00517766	0.0524643	-0.00409428	4.39157e-05	-0.00325342	0.00174374	-0.00189231	0.00419472	-0.00158234	0.0352417	-0.00365809	0.000176455	-0.000754198	0.0102465	-0.0073527	3.49472e-10	-0.00274856	0.0205495	5.64122e-13
76	13q21.32	rs1413573	13:66951829:A:G	0.0010395	0.262502	-2.51608e-05	0.976694	0.00443392	0.00868595	0.000927326	0.245229	0.0025606	0.239733	0.00228776	0.00604921	0.00134453	0.0164769	0.00403948	3.17979e-05	0.00554038	0.0354486	0.00336365	0.000673662	0.00354517	0.00054915	0.00261539	6.11501e-05	0.00213073	0.00407967	0.00126567	0.188709	0.000354426	0.22167	0.00273589	0.0180287	0.00633387	6.43379e-08	1.97828e-09
77	14q12	rs1951537	14:29560821:A:G	-0.0032772	0.0139533	-0.00302128	0.0146323	-0.00383611	0.113951	0.00213315	0.062844	0.00288682	0.35134	-0.00180461	0.131816	-0.00169205	0.0356937	-0.00554868	6.97887e-05	0.00159223	0.672496	-0.00685378	1.42454e-06	-0.00607159	3.81027e-05	-0.00100659	0.282995	-0.00351494	0.00097672	-0.00486185	0.000441578	-0.000655267	0.115849	-0.00781621	2.57224e-06	-0.0039678	0.0184252	2.91978e-09
78	14q13.3	rs8018823	14:37718177:A:G	-0.00167911	0.101463	-0.00180278	0.0582771	-0.00198611	0.288617	-0.001982	0.0246147	-0.00768361	0.0014522	-0.00224227	0.0149075	-0.00132282	0.0327588	-0.00185173	0.0844083	-0.00343206	0.238728	-0.00191316	0.0801293	-0.00580345	3.07483e-07	-8.23342e-06	0.99089	-0.00142831	0.0814987	-5.68358e-06	0.995738	-0.00106555	0.000885119	-0.0047061	0.00023208	-0.00472689	0.000261347	3.98016e-09
79	14q32.12	rs11624776	14:93595591:A:C	-0.00496508	5.78594e-07	0.00138482	0.133149	-0.000228535	0.89958	-0.000237565	0.780995	0.000445738	0.848335	-0.00445284	6.03543e-07	0.000329758	0.582789	-0.00497072	1.7435e-06	-0.00658954	0.019723	-0.00125005	0.23798	0.000276927	0.800978	0.000619719	0.375088	-0.000835077	0.293186	0.000670361	0.515592	0.000566132	0.0682963	-0.00226237	0.067789	-0.00528777	2.49559e-05	1.59596e-11
80	15q25.1	rs2627316	15:81042816:A:G	0.00263088	0.00461506	0.000752683	0.38273	0.00087091	0.606675	0.00226808	0.00452761	-0.00226612	0.299369	0.000649825	0.436077	0.000978706	0.0812166	0.00371423	0.000132996	0.00322966	0.220296	0.00204846	0.0386074	0.00111522	0.277557	0.000785307	0.229281	0.00146034	0.0492815	0.00360128	0.000187074	0.000696373	0.0164614	0.00423303	0.000256993	0.00653264	2.55326e-08	2.0091e-08
81	15q26.1	rs4244883	15:91546497:G:T	0.00275568	0.00379022	0.00218434	0.0134501	0.00199331	0.249665	0.00182638	0.0257393	0.00192168	0.388561	0.000996187	0.24411	0.00157856	0.00607611	0.00254606	0.0106156	0.000536338	0.842853	0.0031518	0.00190169	0.00341355	0.00118311	0.00278963	3.08631e-05	0.00200658	0.0083882	0.0030516	0.00200966	0.000291488	0.327281	0.00530735	7.76156e-06	0.00516739	1.72433e-05	3.70732e-08
82	16q22.2	rs8057124	16:71972409:C:T	-0.00218901	0.0384965	0.000960392	0.328141	-0.00122373	0.524149	0.00128615	0.157572	-0.000146841	0.952612	7.66958e-05	0.935681	-0.000169297	0.791165	-0.00117619	0.288135	0.00345936	0.245818	-0.00543818	1.42552e-06	-0.0041293	0.000415294	-0.0029245	8.45502e-05	-0.00230326	0.00647174	-0.00305139	0.00544624	-0.000633346	0.0554407	-0.00743435	1.73328e-08	-0.000900287	0.50041	2.9028e-08
83	16q23.1	rs8046109	16:75360096:A:G	-0.00615922	6.93348e-11	0.00116621	0.183487	-0.00232495	0.176183	0.00146637	0.0710924	0.000472865	0.830834	-0.00170963	0.0439038	0.000120002	0.833478	-0.00355124	0.000327543	-0.00291471	0.275202	0.000492329	0.624933	-0.000857677	0.411515	0.000340249	0.608476	0.00016544	0.826609	6.70567e-06	0.994542	-0.000564847	0.0557135	-0.00344035	0.00348361	-0.00230882	0.0529033	1.20776e-10
84	16q24.2	rs12445022	16:87575332:A:G	-0.00527365	1.05907e-07	0.00198813	0.0308937	0.000796697	0.659288	0.000641546	0.452186	-0.000652773	0.779001	-0.00239007	0.00732091	-0.000197866	0.741374	-0.00337999	0.00113298	-0.00338706	0.232098	0.00118358	0.263201	-0.000101578	0.926227	0.00117263	0.092822	-0.000371394	0.63968	0.00203876	0.0476958	-9.35847e-05	0.76282	-0.00149707	0.226176	-0.00278593	0.0261688	3.26836e-09
85	16q24.3	rs164741	16:89692298:A:G	-0.00295631	0.00287086	0.00266163	0.00384838	0.00641996	0.000382015	-0.00183178	0.0317756	0.00112533	0.62948	-0.000959086	0.28169	0.000981165	0.101611	-0.00165037	0.111843	-0.00193851	0.489526	0.00279888	0.00812593	0.00225302	0.0399284	0.00199806	0.00417295	0.000921916	0.245031	0.00355747	0.000547604	0.000315752	0.308412	0.00308488	0.012603	-0.00138706	0.268082	4.37547e-10
86	17q11.2	rs8614	17:27588806:A:C	0.00564895	2.55786e-06	0.00211006	0.0584855	0.00429829	0.0496736	-0.000184088	0.858599	0.00255373	0.3618	-0.00143614	0.183224	0.000237196	0.743857	0.00180456	0.151191	0.00638144	0.0590662	0.00330333	0.00990256	0.00380249	0.00419774	0.00193861	0.0217361	0.0029497	0.00213331	0.00562006	6.53383e-06	0.000219087	0.559543	0.00788134	1.42014e-07	0.000847141	0.576543	3.08983e-08
87	17q21.31	rs17689882	17:43906828:A:G	0.00889614	1.0437e-15	-0.00105545	0.305337	0.00775098	0.000126661	0.00181621	0.0569834	-0.00247394	0.341804	0.00415684	3.02429e-05	-0.00115788	0.0841169	0.00902509	7.60484e-15	0.00466697	0.133951	-0.0016593	0.160619	-0.000276647	0.821545	0.00118406	0.12903	0.00204915	0.02087	0.00222329	0.0534389	0.000404355	0.243505	0.00640673	3.60937e-06	0.00923365	4.34667e-11	1.96476e-28
88	17q21.33	rs7222591	17:47507019:G:T	0.00413309	1.04511e-05	0.000841811	0.333582	0.00059395	0.728245	0.00241624	0.00273468	0.00170193	0.438983	0.00248923	0.00312068	0.00123602	0.0291425	0.00447278	5.15804e-06	0.00708098	0.00772968	0.000807281	0.41949	-8.73337e-05	0.932884	-0.000294461	0.65526	-0.000178225	0.812148	0.00136088	0.162052	-0.000326518	0.265342	0.00292455	0.0123802	0.00741829	3.71138e-10	4.23475e-10
89	17q22	rs967823	17:50317276:A:G	0.00219508	0.0213798	0.00352362	6.93519e-05	0.00374243	0.0312876	0.000237508	0.772244	0.00591711	0.00825626	0.0028977	0.000721027	0.00187934	0.00111408	0.00476118	1.85363e-06	0.000732166	0.786931	0.00717586	1.72866e-12	0.00505365	1.66097e-06	0.00205	0.00224592	0.00133675	0.0797167	0.00256917	0.00946092	0.000390968	0.189816	0.00711108	2.25021e-09	0.00544081	6.28957e-06	1.94477e-16
90	18q11.2	rs9653003	18:20196110:C:T	-0.00546955	3.92064e-09	0.00210982	0.0144311	0.00344008	0.0421362	0.000725112	0.364237	-0.0021355	0.328132	-0.00223616	0.00737678	7.29355e-05	0.896642	-0.00193515	0.0465795	-0.00589926	0.025482	-0.000557691	0.573484	0.00165407	0.107404	0.00107468	0.100031	-6.76631e-05	0.927436	5.60584e-05	0.953641	0.000112565	0.698323	-0.0018667	0.107099	-0.00240439	0.0404331	1.18362e-10
91	18q12.2	rs11665070	18:35152563:A:G	-0.0040331	4.30993e-05	-0.00290467	0.00150976	-0.00258598	0.150418	-0.00221234	0.00910358	-0.00283952	0.218301	-0.000625698	0.479982	-0.000890659	0.135025	-0.00310954	0.00258796	-0.00981257	0.000429128	-0.00374048	0.000374673	-0.00361452	0.000917312	-0.00173183	0.0125191	-0.000188979	0.810604	-0.000871902	0.394263	-0.000424564	0.168407	-0.00435152	0.000401452	-0.00513098	3.7843e-05	2.04545e-09
92	18q21.2	rs1431196	18:50832102:A:G	0.00161339	0.0860795	0.0022549	0.00977964	0.00285769	0.0942937	0.00168453	0.037219	0.00638425	0.00368654	-0.000111102	0.895321	0.00123365	0.0298764	0.00151988	0.122373	-0.00124282	0.641083	0.00294037	0.00335165	0.00468924	6.44576e-06	0.00166098	0.0119898	0.000863491	0.250677	0.00246668	0.0114609	0.000827234	0.00487375	0.00366665	0.0017579	0.00269756	0.0230583	1.19228e-08
93	18q21.2	rs618869	18:53248151:C:T	0.00085298	0.518101	0.00613128	5.62799e-07	0.00804792	0.000814545	-0.000103732	0.927195	0.00828909	0.00779739	0.00164456	0.165392	-0.000290963	0.715246	0.00320583	0.0202919	-0.00167468	0.655129	0.00253297	0.0719082	0.00450476	0.00202623	0.00195558	0.0351476	0.00231462	0.0283149	0.00456503	0.000861152	0.000305166	0.459528	0.0022553	0.170575	0.00365212	0.0284304	4.13719e-08
94	18q21.31	rs615030	18:55149354:C:T	-0.00517039	2.659e-07	0.00115631	0.215069	-0.0014692	0.421314	-0.000855977	0.321992	-0.00235042	0.320924	-0.00153587	0.0888311	0.000457223	0.451451	-0.00319635	0.00237001	-0.0125719	1.17907e-05	-0.000917834	0.391638	-0.00267856	0.0159211	0.000922647	0.191675	-0.00144998	0.0711434	0.00103596	0.320521	-0.000323633	0.30283	-0.00261827	0.036631	-0.0016993	0.1805	1.74987e-09
95	19q13.32	rs4420638	19:45422946:A:G	-0.00261365	0.0266069	0.000406234	0.710472	-0.0047928	0.0265318	0.00444764	1.15092e-05	-0.00288453	0.300563	-0.0035079	0.000923123	-0.000692747	0.330786	-0.00281845	0.0223343	-0.00948627	0.00474959	0.000129122	0.918186	-0.00657914	4.48807e-07	-0.000614804	0.458363	-0.00166057	0.0781554	-0.00221838	0.0698143	0.000689888	0.0611868	-0.00311227	0.0342304	0.00100511	0.499525	4.18058e-09
96	20p11.23	rs2424245	20:19649716:C:T	-0.00401666	0.00419592	-0.00257025	0.0484552	-0.00796799	0.00173881	-0.00132173	0.273464	-0.00955515	0.00388176	-0.00226038	0.0729155	-0.00292263	0.000567134	-0.00569787	0.000104428	-0.00364628	0.36492	-0.00670946	7.29788e-06	-0.00345271	0.0260521	-0.000744481	0.450557	-0.00347228	0.00196923	-0.00315654	0.0301818	-0.000458429	0.295898	-0.00750632	1.7799e-05	-0.00634918	0.000339278	2.72756e-08
97	20q11.21	rs6119879	20:31105389:C:T	0.00560166	4.33041e-07	-0.00245299	0.0171634	0.00508531	0.0119512	0.00114164	0.231257	0.00147815	0.568204	0.00278958	0.00509415	-0.000440269	0.511093	0.00435254	0.000176052	0.0030468	0.328945	0.00318889	0.00697756	0.0027611	0.0242883	0.00216372	0.00551213	0.00225695	0.0108929	0.00452358	8.42575e-05	-8.83638e-05	0.798711	0.00694949	4.95261e-07	0.00567198	5.09391e-05	5.16894e-10
98	20q11.22	rs143384	20:34025756:A:G	-3.35927e-05	0.971612	0.000460339	0.599354	-0.00193177	0.260437	-0.00113074	0.163782	-0.000964561	0.663082	0.000269196	0.750913	-0.00062959	0.269771	-0.000220849	0.82313	-0.00452334	0.091624	0.00148472	0.140234	0.00143676	0.16873	-0.000413565	0.533352	3.92031e-05	0.958585	-0.00870055	6.66371e-19	0.000145739	0.621403	-0.00284723	0.0155694	-0.00134802	0.258166	2.79651e-17
99	22q12.2	rs16988333	22:30552813:A:G	-8.95953e-05	0.955126	-0.0030265	0.040599	0.00432141	0.138584	-0.000359195	0.793019	-0.00941978	0.0117349	0.000559863	0.695337	-0.00123484	0.199148	-0.00417665	0.0121564	-0.00597321	0.186367	-0.00129513	0.44559	-0.00165932	0.345998	-0.00482913	1.61533e-05	-0.00185418	0.145346	0.00619362	0.000178394	-0.00126562	0.0109989	0.00224512	0.258132	-0.00462775	0.0212966	6.74078e-09

## Sheet: F
Sixty-five genome-wide signficant loci were previously identified in pain related GWASs (Legend:*alt:alternative or effect allele, ** ref:reference allele)
cytoBand	GenomicLocus	SNP	alt*	ref**	alt frequency	minor allele	minor allele frequency	Pleio P-value	r2	IndSigSNP	nearestGene	distance	function	Trait	reference
1p36.21	2	rs12070469	T	C	0.369	T	0.369	4.63e-08	1	rs12070469	TMEM51	0	intronic	Migraine	Anttila V 2013
1p34.3	3	rs2036465	C	A	0.792	A	0.208	NA	0.66	rs16826012	MACF1	0	intronic	Headache	Meng, W 2018
1p32.3	4	rs10888692	G	C	0.433	G	0.433	NA	0.99	rs6658904	FAF1	0	intronic	Multisite chronic pain	Keira J A Johnston et 2019
1p32.3	4	rs35072907	C	G	0.452	C	0.452	NA	0.62	rs6658904	FAF1	0	intronic	Multisite chronic pain_Female	Keira J. A. Johnston 2021
1p32.3	4	rs7555006	G	A	0.435	G	0.435	NA	0.76	rs6658904	CDKN2C	39952	intergenic	Headache	Meng, W 2018
1p13.2	9	rs2078371	C	T	0.119	C	0.119	6.03e-25	0.99	rs12134493	RP4-666F24.3	31903	intergenic	Migraine	Padhraig Gormley et 2016
1p13.2	9	rs2078371	C	T	0.119	C	0.119	6.03e-25	0.99	rs12134493	RP4-666F24.3	31903	intergenic	Migraine without aura	Padhraig Gormley et 2016
1p13.2	9	rs12134493	A	C	0.119	A	0.119	9.6e-26	1	rs12134493	RP4-666F24.3	32666	intergenic	Migraine without aura	Verneri Anttila et 2013
1p13.2	9	rs12134493	A	C	0.119	A	0.119	9.6e-26	1	rs12134493	RP4-666F24.3	32666	intergenic	Migraine	Verneri Anttila et 2013
1p13.2	9	rs12134493	A	C	0.119	A	0.119	9.6e-26	1	rs12134493	RP4-666F24.3	32666	intergenic	Migraine	Joseph K Pickrell et al 2016
1p13.2	9	rs12134493	A	C	0.119	A	0.119	9.6e-26	1	rs12134493	RP4-666F24.3	32666	intergenic	Headache	Meng, W 2018
1p13.2	9	rs7544256	G	A	0.358	G	0.358	NA	0.99	rs2057126	RP4-663N10.1	1256	intergenic	Migraine	Padhraig Gormley et 2016
1p13.2	9	rs7544256	G	A	0.358	G	0.358	NA	0.99	rs2057126	RP4-663N10.1	1256	intergenic	Endometriosis or migraine	Emmanuel O Adewuyi et 2020
1q21.3	10	rs12740679	G	C	0.256	G	0.256	NA	0.96	rs698915	C1orf51	2764	intergenic	Headache	Meng, W 2018
1q21.3	10	rs12040949	T	C	0.383	T	0.383	NA	0.98	rs9436127	RPRD2	0	UTR3	Osteoarthritis_hip	Tachmazidou, I 2019
1q21.3	10	rs59898460	C	T	0.398	C	0.398	NA	1	rs9436127	LINC00568	2495	intergenic	Multisite chronic pain	Keira J A Johnston et 2019
1q21.3	10	rs59898460	C	T	0.398	C	0.398	NA	1	rs9436127	LINC00568	2495	intergenic	Multisite chronic pain_Female	Keira J. A. Johnston 2022
1q21.3	10	rs6693567	T	C	0.733	C	0.267	4.57e-14	0.89	rs698915	RP11-54A4.2	10379	intergenic	Migraine	Padhraig Gormley et 2016
1q21.3	10	rs6693567	T	C	0.733	C	0.267	4.57e-14	0.89	rs698915	RP11-54A4.2	10379	intergenic	Migraine and/or pulse pressure	Yanjun Guo et 2020
1q22	12	rs1050316	T	G	0.652	G	0.348	6.16e-29	1	rs1050316	MEF2D	0	UTR3	Headache	Meng, W 2018
1q22	12	rs2274316	A	C	0.652	C	0.348	8.97e-29	1	rs1050316	MEF2D	0	intronic	Migraine	Verneri Anttila et 2013
1q22	12	rs1925950	A	G	0.652	G	0.348	1.41e-28	0.99	rs1050316	MEF2D	0	exonic	Migraine	Padhraig Gormley et 2016
1q22	12	rs2274319	C	T	0.652	T	0.348	NA	0.98	rs1050316	MEF2D	0	intronic	Migraine without aura and/or systolic blood pressure	Yanjun Guo et 2020
1q22	12	rs2274319	C	T	0.652	T	0.348	NA	0.98	rs1050316	MEF2D	0	intronic	Migraine without aura and/or diastolic blood pressure	Yanjun Guo et 2020
1q22	12	rs2274319	C	T	0.652	T	0.348	NA	0.98	rs1050316	MEF2D	0	intronic	Migraine	Joseph K Pickrell et al 2016
1q22	12	rs2274319	C	T	0.652	T	0.348	NA	0.98	rs1050316	MEF2D	0	intronic	Migraine and/or systolic blood pressure	Yanjun Guo et 2020
1q22	12	rs2274319	C	T	0.652	T	0.348	NA	0.98	rs1050316	MEF2D	0	intronic	Migraine and/or diastolic blood pressure	Yanjun Guo et 2020
1q22	12	rs3790455	T	C	0.654	C	0.346	1.34e-27	0.98	rs1050316	MEF2D	0	intronic	Migraine	Tobias Freilinger et al 2012
1q25.1	13	rs12568655	A	G	0.388	A	0.388	5.1e-12	1	rs12568655	RABGAP1L	0	intronic	Migraine	Anttila V 2013
1q43	14	rs12071912	T	C	0.319	T	0.319	NA	0.68	rs1766022	RP11-261C10.3	544	downstream	Multisite chronic pain	Keira J A Johnston et 2019
2q11.2	18	rs4850917	G	A	0.38	G	0.38	2.62e-12	1	rs4850917	AFF3	0	intronic	Multisite chronic pain	Johnston KJA et al 2021
2q37.1	22	rs6724624	G	C	0.195	G	0.195	NA	1	rs10166942	TRPM8	5464	intergenic	Migraine without aura	Padhraig Gormley et 2016
2q37.1	22	rs1965629	G	A	0.195	G	0.195	NA	1	rs10166942	TRPM8	1311	intergenic	Migraine	Joseph K Pickrell et al 2016
2q37.1	22	rs10166942	C	T	0.195	C	0.195	3.78e-32	1	rs10166942	TRPM8	949	upstream	Migraine	Padhraig Gormley et 2016
2q37.1	22	rs10166942	C	T	0.195	C	0.195	3.78e-32	1	rs10166942	TRPM8	949	upstream	Migraine	Daniel I Chasman et al 2011
2q37.1	22	rs10166942	C	T	0.195	C	0.195	3.78e-32	1	rs10166942	TRPM8	949	upstream	Migraine	Tobias Freilinger et al 2012
2q37.1	22	rs2362290	A	G	0.195	A	0.195	4.79e-32	1	rs10166942	TRPM8	673	upstream	Headache	Meng, W 2018
2q37.1	22	rs6741751	A	G	0.108	A	0.108	NA	0.99	rs17862921	TRPM8	0	intronic	Migraine with aura	Verneri Anttila et 2013
2q37.1	22	rs6741751	A	G	0.108	A	0.108	NA	0.99	rs17862921	TRPM8	0	intronic	Migraine	Verneri Anttila et 2013
2q37.1	22	rs6741751	A	G	0.108	A	0.108	NA	0.99	rs17862921	TRPM8	0	intronic	Migraine - clinic-based	Verneri Anttila et 2013
2q37.1	22	rs6741751	A	G	0.108	A	0.108	NA	0.99	rs17862921	TRPM8	0	intronic	Migraine without aura	Verneri Anttila et 2013
3p24.1	23	rs7640543	A	G	0.324	A	0.324	NA	0.69	rs6790925	AC116035.1	103833	intergenic	Migraine	Tobias Freilinger et al 2012
3p24.1	23	rs6790925	T	C	0.362	T	0.362	3.06e-08	1	rs6790925	AC116035.1	86151	intergenic	Migraine - clinic-based	Verneri Anttila et 2013
3p24.1	23	rs6791480	T	C	0.316	T	0.316	NA	0.75	rs6790925	AC116035.1	85677	intergenic	Migraine	Padhraig Gormley et 2016
3p21.31	24	rs1491985	C	G	0.823	G	0.177	NA	1	rs11709734	RNF123	0	intronic	Chronic widespread musculoskeletal pain (CWP)	Md Shafiqur Rahman 2021
3p21.31	24	rs7628207	C	T	0.823	T	0.177	1.74e-09	1	rs11709734	RNF123:AMIGO3:GMPPB	00:00:00	UTR3	Multisite chronic pain	Keira J A Johnston et 2019
3p21.31	24	rs62262139	A	G	0.542	G	0.458	NA	0.84	rs1062633	RBM6	0	intronic	Osteoarthritis	Tachmazidou, I 2019
4q12	28	rs7684253	T	C	0.551	C	0.449	3.87e-09	1	rs7684253	SPINK2	39402	intergenic	Migraine	Padhraig Gormley et 2016
4q24	30	rs13114738	T	C	0.081	T	0.081	1.18e-08	1	rs13114738	SLC39A8	0	intergenic	Multisite chronic pain	Keira J. A. Johnston 2019
5p13.3	32	rs4502841	A	G	0.525	G	0.475	4.55e-13	1	rs554843	RPL19P11	190656	intergenic	Knee osteoarthritis	Boer CG 2021
5q23.1	34	rs62381120	C	T	0.307	C	0.307	NA	0.73	rs7716347	CTD-2334D19.1	49856	intergenic	Multisite chronic pain_Female	Keira J. A. Johnston 2021
5q35.3	35	rs10037055	G	T	0.831	T	0.169	1.44e-08	0.99	rs10063803	NSD1	0	intronic	Migraine without aura	Verneri Anttila et 2013
6p24.1	36	rs1332844	T	C	0.641	C	0.359	2.36e-15	0.92	rs1014342	PHACTR1	0	intronic	Migraine and/or pulse pressure	Yanjun Guo et 2020
6p24.1	36	rs1332844	T	C	0.641	C	0.359	2.36e-15	0.92	rs1014342	PHACTR1	0	intronic	Migraine without aura and/or pulse pressure	Yanjun Guo et 2020
6p24.1	36	rs1332844	T	C	0.641	C	0.359	2.36e-15	0.92	rs1014342	PHACTR1	0	intronic	Migraine and/or systolic blood pressure	Yanjun Guo et 2020
6p24.1	36	rs9349379	G	A	0.406	G	0.406	4.22e-28	1	rs9349379	PHACTR1	0	intronic	Headache	Meng, W 2018
6p24.1	36	rs9349379	G	A	0.406	G	0.406	4.22e-28	1	rs9349379	PHACTR1	0	intronic	Migraine	Joseph K Pickrell et al 2016
6p24.1	36	rs9349379	G	A	0.406	G	0.406	4.22e-28	1	rs9349379	PHACTR1	0	intronic	Migraine - clinic-based	Verneri Anttila et 2013
6p24.1	36	rs9349379	G	A	0.406	G	0.406	4.22e-28	1	rs9349379	PHACTR1	0	intronic	Migraine	Padhraig Gormley et 2016
6p24.1	36	rs9349379	G	A	0.406	G	0.406	4.22e-28	1	rs9349379	PHACTR1	0	intronic	Migraine without aura	Verneri Anttila et 2013
6p24.1	36	rs9349379	G	A	0.406	G	0.406	4.22e-28	1	rs9349379	PHACTR1	0	intronic	Migraine	Verneri Anttila et 2013
6p24.1	36	rs9349379	G	A	0.406	G	0.406	4.22e-28	1	rs9349379	PHACTR1	0	intronic	Migraine without aura	Padhraig Gormley et 2016
6p24.1	36	rs9349379	G	A	0.406	G	0.406	4.22e-28	1	rs9349379	PHACTR1	0	intronic	Migraine	Tobias Freilinger et al 2012
6p24.1	36	rs7454157	A	G	0.36	A	0.36	7.69e-16	0.94	rs1014342	PHACTR1	0	intronic	Migraine without aura and/or systolic blood pressure	Yanjun Guo et 2020
6p22.1	37	rs2072806	G	C	0.136	G	0.136	NA	0.91	rs1977	BTN2A2	0	intronic	Headache	Meng, W 2018
6p21.31	38	rs11751469	T	C	0.39	T	0.39	2.32e-11	1	rs11751469	LINC01016	30735	intergenic	Multisite chronic pain	Keira J. A. Johnston 2021
6p21.31	39	rs6907508	G	A	0.116	G	0.116	NA	0.71	rs2395607	C6orf106	0	intronic	Multisite chronic pain	Keira J A Johnston et 2019
6p21.1	40	rs9472367	T	C	0.272	T	0.272	NA	0.79	rs10948201	SUPT3H	2456	intergenic	total knee and/or hip replacement	Cindy G Boer et al 2021
6p21.1	40	rs6908606	G	A	0.303	G	0.303	NA	0.92	rs10948201	SUPT3H	0	intronic	HipOsteoarthritis	Cindy G Boer et al 2021
6q16.1	41	rs2499799	C	T	0.836	T	0.164	NA	0.71	rs2983897	UFL1-AS1	0	ncRNA_intronic	Cluster_headache	Aster V E Harder 2021
6q16.1	41	rs4839827	T	C	0.555	C	0.446	NA	0.84	rs6934392	UFL1-AS1	0	ncRNA_intronic	Migraine	Padhraig Gormley et 2016
6q16.1	41	rs11757063	A	G	0.186	A	0.186	2.56e-27	0.8	rs2983897	UFL1-AS1	0	ncRNA_intronic	Migraine	Tobias Freilinger et al 2012
6q16.1	41	rs2983896	A	G	0.214	A	0.214	4.51e-31	0.97	rs2983897	FHL5	0	intronic	Migraine without aura and/or pulse pressure	Yanjun Guo et 2020
6q16.1	41	rs2983896	A	G	0.214	A	0.214	4.51e-31	0.97	rs2983897	FHL5	0	intronic	Migraine and/or pulse pressure	Yanjun Guo et 2020
6q16.1	41	rs2983896	A	G	0.214	A	0.214	4.51e-31	0.97	rs2983897	FHL5	0	intronic	Migraine and/or systolic blood pressure	Yanjun Guo et 2020
6q16.1	41	rs2983896	A	G	0.214	A	0.214	4.51e-31	0.97	rs2983897	FHL5	0	intronic	Migraine with aura and/or systolic blood pressure	Yanjun Guo et 2020
6q16.1	41	rs2983896	A	G	0.214	A	0.214	4.51e-31	0.97	rs2983897	FHL5	0	intronic	Migraine without aura and/or systolic blood pressure	Yanjun Guo et 2020
6q16.1	41	rs2983896	A	G	0.214	A	0.214	4.51e-31	0.97	rs2983897	FHL5	0	intronic	Migraine with aura and/or pulse pressure	Yanjun Guo et 2020
6q16.1	41	rs3798293	G	A	0.214	G	0.214	NA	0.97	rs2983897	FHL5	0	intronic	Migraine with aura and/or diastolic blood pressure	Yanjun Guo et 2020
6q16.1	41	rs3798293	G	A	0.214	G	0.214	NA	0.97	rs2983897	FHL5	0	intronic	Migraine without aura and/or diastolic blood pressure	Yanjun Guo et 2020
6q16.1	41	rs2971603	T	C	0.221	T	0.221	NA	1	rs2983897	FHL5	0	intronic	Migraine and/or diastolic blood pressure	Yanjun Guo et 2020
6q16.1	41	rs7775721	T	C	0.321	T	0.321	NA	0.99	rs11153082	FHL5	0	intronic	Migraine without aura	Padhraig Gormley et 2016
6q16.1	41	rs9486715	C	A	0.32	C	0.32	NA	1	rs11153082	FHL5	0	intronic	Headache	Meng, W 2018
6q16.1	41	rs9486719	A	G	0.195	A	0.195	NA	0.85	rs2983897	FHL5	0	intronic	Migraine	Joseph K Pickrell et al 2016
6q16.1	41	rs11759769	A	G	0.214	A	0.214	NA	0.94	rs2983897	FHL5	699	downstream	Migraine	Verneri Anttila et 2013
6q16.1	41	rs11759769	A	G	0.214	A	0.214	NA	0.94	rs2983897	FHL5	699	downstream	Migraine without aura	Verneri Anttila et 2013
6q16.1	41	rs11759769	A	G	0.214	A	0.214	NA	0.94	rs2983897	FHL5	699	downstream	Migraine - clinic-based	Verneri Anttila et 2013
6q22.31	42	rs9490306	A	C	0.156	A	0.156	NA	0.85	rs9320821	RP1-172I22.1	15824	intergenic	Migraine without aura	Verneri Anttila et 2013
6q22.31	42	rs9490306	A	C	0.156	A	0.156	NA	0.85	rs9320821	RP1-172I22.1	15824	intergenic	Migraine	Joseph K Pickrell et al 2016
6q22.31	42	rs9490306	A	C	0.156	A	0.156	NA	0.85	rs9320821	RP1-172I22.1	15824	intergenic	Migraine	Verneri Anttila et 2013
6q22.31	42	rs34995334	G	A	0.154	G	0.154	NA	0.96	rs9320821	RNU4-76P	17952	intergenic	Migraine without aura and/or diastolic blood pressure	Yanjun Guo et 2020
6q22.31	42	rs28455731	T	G	0.154	T	0.154	NA	0.96	rs9320821	RNU4-76P	17593	intergenic	Migraine	Padhraig Gormley et 2016
6q22.31	42	rs28455731	T	G	0.154	T	0.154	NA	0.96	rs9320821	RNU4-76P	17593	intergenic	Migraine and/or diastolic blood pressure	Yanjun Guo et 2020
6q22.31	42	rs9490318	T	C	0.146	T	0.146	4.24e-09	1	rs9490318	RNU4-76P	3424	intergenic	Headache	Meng, W 2018
6q25.1	44	rs1934534	C	T	0.349	C	0.349	2.38e-08	1	rs1934534	LATS1	0	intronic	Migraine	Hautakangas H 2022
7p15.3	47	rs7798894	T	A	0.711	A	0.289	NA	0.67	rs2282888	SP4	0	UTR3	Multisite chronic pain	Keira J A Johnston et 2019
7p14.1	48	rs186166891	T	A	0.102	T	0.102	NA	0.84	rs12532479	SUGCT	0	intronic	Migraine	Padhraig Gormley et 2016
7p14.1	48	rs17171710	T	C	0.106	T	0.106	1.03e-11	1	rs12532479	SUGCT	0	intronic	Migraine and/or pulse pressure	Yanjun Guo et 2020
7p14.1	48	rs17171710	T	C	0.106	T	0.106	1.03e-11	1	rs12532479	SUGCT	0	intronic	Migraine and/or systolic blood pressure	Yanjun Guo et 2020
7p14.1	48	rs4379368	T	C	0.105	T	0.105	7.93e-12	0.99	rs12532479	SUGCT	0	intronic	Migraine without aura	Verneri Anttila et 2013
7p14.1	48	rs4379368	T	C	0.105	T	0.105	7.93e-12	0.99	rs12532479	SUGCT	0	intronic	Migraine	Verneri Anttila et 2013
7p14.1	48	rs4379368	T	C	0.105	T	0.105	7.93e-12	0.99	rs12532479	SUGCT	0	intronic	Migraine - clinic-based	Verneri Anttila et 2013
7q31.1	49	rs2049604	T	C	0.359	T	0.359	NA	0.67	rs12705959	FOXP2	0	intronic	Neck pain or shoulder pain	Weihua Meng et al 2020
7q31.1	49	rs12667224	A	G	0.515	G	0.485	NA	0.97	rs1852470	FOXP2	0	intronic	AllOsteoarthritis	Cindy G Boer et al 2021
7q31.31	50	rs2721348	T	G	0.217	T	0.217	4.19e-08	1	rs2721348	TSPAN12	37941	intergenic	Migraine	Hautakangas H 2022
8p23.1	51	rs330944	T	C	0.319	T	0.319	1.64e-09	1	rs330944	RP11-10A14.4	0	intronic	Osteoarthritis of the hip or knee	Tachmazidou, I 2019
8q24.3	54	rs938724	A	G	0.605	G	0.395	1.54e-08	1	rs938724	PTK2	10865	intergenic	Multisite chronic pain	Keira J. A. Johnston 2021
9p21.3	55	rs615552	C	T	0.441	C	0.441	NA	0.67	rs4977756	RP11-145E5.5:CDKN2B-AS1	00:00:00	ncRNA_intronic	Migraine without aura	Verneri Anttila et 2013
9q21.11	56	rs4596713	T	C	0.563	C	0.437	NA	0.96	rs11145043	FXN	0	intronic	Headache	Meng, W 2018
9q22.31	57	rs10992729	T	C	0.333	T	0.333	NA	1	rs12379660	Y_RNA	826	downstream	Multisite chronic pain	Keira J A Johnston et 2019
9q33.1	58	rs7030607	A	G	0.359	A	0.359	5.73e-12	0.85	rs2416560	ASTN2	0	intronic	Migraine	Joseph K Pickrell et al 2016
9q33.1	58	rs17220352	G	A	0.243	G	0.243	5.25e-15	1	rs17220352	ASTN2	0	intronic	Headache	Meng, W 2018
9q33.1	58	rs6478241	G	A	0.635	A	0.365	4.33e-16	1	rs6478241	ASTN2	0	intronic	Migraine	Padhraig Gormley et 2016
9q33.1	58	rs6478241	G	A	0.635	A	0.365	4.33e-16	1	rs6478241	ASTN2	0	intronic	Migraine without aura	Verneri Anttila et 2013
9q33.1	58	rs6478241	G	A	0.635	A	0.365	4.33e-16	1	rs6478241	ASTN2	0	intronic	Migraine	Tobias Freilinger et al 2012
9q33.1	58	rs6478241	G	A	0.635	A	0.365	4.33e-16	1	rs6478241	ASTN2	0	intronic	Migraine without aura	Padhraig Gormley et 2016
9q33.1	58	rs6478241	G	A	0.635	A	0.365	4.33e-16	1	rs6478241	ASTN2	0	intronic	Migraine - clinic-based	Verneri Anttila et 2013
9q33.1	58	rs6478241	G	A	0.635	A	0.365	4.33e-16	1	rs6478241	ASTN2	0	intronic	Multisite chronic pain	Keira J A Johnston et 2019
10q22.1	59	rs3180	G	A	0.559	A	0.441	2.37e-12	0.81	rs1245576	SPOCK2	0	UTR3	Back_pain	Freidin, M. B. 2019
10q24.2	60	rs12260159	A	G	0.079	A	0.079	NA	0.94	rs7924025	HPSE2	0	intronic	Migraine	Padhraig Gormley et 2016
10q25.1	61	rs11599236	C	T	0.408	C	0.408	1.44e-12	1	rs11599236	SORCS3	0	intronic	Multisite chronic pain	Keira J A Johnston et 2019
10q26.13	62	rs78438709	G	A	0.071	G	0.071	NA	1	rs2421015	PLEKHA1	9203	intergenic	Headache	Meng, W 2018
10q26.13	62	rs2223089	C	G	0.092	C	0.092	NA	0.73	rs2421015	ARMS2	4008	intergenic	Migraine	Padhraig Gormley et 2016
11p15.4	63	rs2052692	G	A	0.686	A	0.314	1.17e-12	0.96	rs4909945	MRVI1	0	intronic	Migraine with aura and/or systolic blood pressure	Yanjun Guo et 2020
11p15.4	63	rs2052692	G	A	0.686	A	0.314	1.17e-12	0.96	rs4909945	MRVI1	0	intronic	Migraine with aura and/or diastolic blood pressure	Yanjun Guo et 2020
11p15.4	63	rs2052692	G	A	0.686	A	0.314	1.17e-12	0.96	rs4909945	MRVI1	0	intronic	Migraine and/or systolic blood pressure	Yanjun Guo et 2020
11p15.4	63	rs2052692	G	A	0.686	A	0.314	1.17e-12	0.96	rs4909945	MRVI1	0	intronic	Migraine and/or diastolic blood pressure	Yanjun Guo et 2020
11p15.4	63	rs4909945	C	T	0.689	T	0.311	3.36e-13	1	rs4909945	MRVI1	0	exonic	Migraine	Verneri Anttila et 2013
11p15.4	63	rs4909945	C	T	0.689	T	0.311	3.36e-13	1	rs4909945	MRVI1	0	exonic	Headache	Meng, W 2018
11p15.4	63	rs4910165	G	C	0.689	C	0.311	NA	0.98	rs4909945	MRVI1	0	intronic	Migraine	Padhraig Gormley et 2016
11p15.4	63	rs4910165	G	C	0.689	C	0.311	NA	0.98	rs4909945	MRVI1	0	intronic	Migraine	Joseph K Pickrell et al 2016
11q23.2	64	rs7105462	A	G	0.594	G	0.406	2.59e-11	0.95	rs3802847	NCAM1	0	intronic	Back_pain	Freidin, M. B. 2019
12p13.32	66	rs10774231	C	T	0.58	T	0.42	2e-09	0.81	rs2160875	FGF6	21946	intergenic	Headache	Meng, W 2018
12p13.32	66	rs1024905	C	G	0.526	G	0.474	NA	0.85	rs2160875	FGF6	19180	intergenic	Migraine	Padhraig Gormley et 2016
12p13.32	66	rs1024905	C	G	0.526	G	0.474	NA	0.85	rs2160875	FGF6	19180	intergenic	Migraine without aura	Padhraig Gormley et 2016
12p13.32	66	rs10849061	T	C	0.513	C	0.487	NA	0.96	rs2160875	FGF6	13864	intergenic	Migraine - clinic-based	Verneri Anttila et 2013
12p13.32	66	rs10849061	T	C	0.513	C	0.487	NA	0.96	rs2160875	FGF6	13864	intergenic	Migraine without aura	Verneri Anttila et 2013
12p13.32	66	rs10849061	T	C	0.513	C	0.487	NA	0.96	rs2160875	FGF6	13864	intergenic	Migraine	Verneri Anttila et 2013
12p12.1	67	rs34616559	T	C	0.164	T	0.164	NA	0.72	rs9804988	SOX5	0	intronic	total knee replacement	Cindy G Boer et al 2021
12p12.1	67	rs12310519	T	C	0.163	T	0.163	NA	0.74	rs9804988	SOX5	0	intronic	Chronic back pain	Pradeep Suri et al 2018
12p12.1	67	rs12310519	T	C	0.163	T	0.163	NA	0.74	rs9804988	SOX5	0	intronic	Back_pain	Suri, P 2018
12p12.1	67	rs12310519	T	C	0.163	T	0.163	NA	0.74	rs9804988	SOX5	0	intronic	Back_pain	Freidin, M. B. 2019
12q13.3	69	rs4759042	T	C	0.348	T	0.348	6.49e-25	1	rs4759042	GPR182	10882	intergenic	Migraine	Verneri Anttila et 2013
12q13.3	69	rs11172113	C	T	0.413	C	0.413	6.86e-72	1	rs11172113	LRP1	0	intronic	Migraine	Joseph K Pickrell et al 2016
12q13.3	69	rs11172113	C	T	0.413	C	0.413	6.86e-72	1	rs11172113	LRP1	0	intronic	Migraine	Tobias Freilinger et al 2012
12q13.3	69	rs11172113	C	T	0.413	C	0.413	6.86e-72	1	rs11172113	LRP1	0	intronic	Headache	Meng, W 2018
12q13.3	69	rs11172113	C	T	0.413	C	0.413	6.86e-72	1	rs11172113	LRP1	0	intronic	Migraine	Padhraig Gormley et 2016
12q13.3	69	rs11172113	C	T	0.413	C	0.413	6.86e-72	1	rs11172113	LRP1	0	intronic	Migraine - clinic-based	Verneri Anttila et 2013
12q13.3	69	rs11172113	C	T	0.413	C	0.413	6.86e-72	1	rs11172113	LRP1	0	intronic	Migraine with aura and/or pulse pressure	Yanjun Guo et 2020
12q13.3	69	rs11172113	C	T	0.413	C	0.413	6.86e-72	1	rs11172113	LRP1	0	intronic	Migraine without aura and/or pulse pressure	Yanjun Guo et 2020
12q13.3	69	rs11172113	C	T	0.413	C	0.413	6.86e-72	1	rs11172113	LRP1	0	intronic	Migraine	Daniel I Chasman et al 2011
12q13.3	69	rs11172113	C	T	0.413	C	0.413	6.86e-72	1	rs11172113	LRP1	0	intronic	Migraine	Verneri Anttila et 2013
12q13.3	69	rs11172113	C	T	0.413	C	0.413	6.86e-72	1	rs11172113	LRP1	0	intronic	Migraine without aura	Padhraig Gormley et 2016
12q13.3	69	rs11172113	C	T	0.413	C	0.413	6.86e-72	1	rs11172113	LRP1	0	intronic	Migraine without aura	Verneri Anttila et 2013
12q13.3	69	rs11172113	C	T	0.413	C	0.413	6.86e-72	1	rs11172113	LRP1	0	intronic	Migraine and/or pulse pressure	Yanjun Guo et 2020
12q15	70	rs1350166	T	G	0.463	T	0.463	7.36e-10	1	rs1350166	CPSF6	0	intronic	Osteoarthritis	Tachmazidou, I 2019
12q23.3	71	rs1895910	G	T	0.223	G	0.223	1.16e-08	1	rs1895910	WSCD2	0	intronic	Osteoarthritis	Boer CG 2021
12q24.11	72	rs7300001	G	A	0.083	G	0.083	NA	0.9	rs7959516	IFT81	0	intronic	Headache	Meng, W 2018
13q14.13	74	rs912428	G	A	0.806	A	0.194	NA	0.673012	rs1570620	LRCH1	0	intronic	knee osteoarthritis	Qing Jiang 2008
13q14.3	75	rs34003284	A	C	0.308	A	0.308	NA	0.98	rs1867368	AL450423.1	39103	intergenic	Multisite chronic pain_Female	Keira J. A. Johnston 2029
13q14.3	75	rs1443914	C	T	0.529	T	0.471	2.45e-12	0.84	rs2587363	AL450423.1	24749	intergenic	Multisite chronic pain	Keira J A Johnston et 2019
14q32.12	79	rs11624776	C	A	0.32	C	0.32	1.6e-11	1	rs11624776	RP11-371E8.2	8819	intergenic	Migraine	Joseph K Pickrell et al 2016
14q32.12	79	rs11624776	C	A	0.32	C	0.32	1.6e-11	1	rs11624776	RP11-371E8.2	8819	intergenic	Migraine	Padhraig Gormley et 2016
15q25.1	80	rs2627316	G	A	0.472	G	0.472	2.01e-08	1	rs2627316	ABHD17C	0	intronic	Migraine	Hautakangas H 2022
15q26.1	81	rs2386584	G	T	0.386	G	0.386	NA	0.99	rs4244883	PRC1	712	upstream	Multisite chronic pain	Keira J A Johnston et 2019
16q23.1	83	rs1011121	G	A	0.601	A	0.399	NA	0.93	rs8046109	CFDP1	1662	intergenic	Headache	Meng, W 2018
16q23.1	83	rs3851738	C	G	0.596	G	0.404	NA	0.92	rs8046109	CFDP1	0	intronic	Migraine and/or diastolic blood pressure	Yanjun Guo et 2020
16q23.1	83	rs4888408	A	G	0.597	G	0.403	NA	0.92	rs8046109	CFDP1	0	intronic	Migraine and/or systolic blood pressure	Yanjun Guo et 2020
16q23.1	83	rs4888408	A	G	0.597	G	0.403	NA	0.92	rs8046109	CFDP1	0	intronic	Migraine and/or pulse pressure	Yanjun Guo et 2020
16q24.2	84	rs12445022	A	G	0.338	A	0.338	3.27e-09	1	rs12445022	RP11-482M8.1	26090	intergenic	Migraine	Hautakangas H 2022
16q24.3	85	rs164741	G	A	0.666	A	0.334	4.38e-10	1	rs164741	DPEP1	0	intronic	Osteoarthritis	Tachmazidou, I 2019
17q11.2	86	rs8614	A	C	0.182	A	0.182	3.09e-08	1	rs8614	NUFIP2	0	UTR3	Headache	Meng, W 2018
17q21.31	87	rs77804065	T	C	0.227	T	0.227	NA	0.94	rs17689882	CRHR1:RP11-105N13.4:RP11-293E1.1	00:00:00	ncRNA_intronic	Headache	Meng, W 2018
17q21.31	87	rs62063281	G	A	0.221	G	0.221	NA	0.97	rs17689882	MAPT	0	intronic	Osteoarthritis_hip	Tachmazidou, I 2019
17q21.33	88	rs8080108	C	T	0.311	C	0.311	NA	0.63	rs7222591	RP11-81K2.1	0	intronic	Migraine and/or systolic blood pressure	Yanjun Guo et 2020
17q22	89	rs11079993	T	G	0.382	T	0.382	8.32e-15	0.94	rs967823	snoZ178	2065	intergenic	Multisite chronic pain_Female	Keira J. A. Johnston 2030
17q22	89	rs11079993	T	G	0.382	T	0.382	8.32e-15	0.94	rs967823	snoZ178	2065	intergenic	Multisite chronic pain	Keira J A Johnston et 2019
17q22	89	rs12453010	T	C	0.395	T	0.395	NA	0.98	rs967823	snoZ178	12423	intergenic	Neck pain or shoulder pain	Weihua Meng et al 2020
18q11.2	90	rs9653003	C	T	0.534	T	0.466	1.18e-10	1	rs9653003	RPS4XP18	28919	intergenic	Migraine	Verneri Anttila et 2013
18q21.2	92	rs10502966	G	A	0.42	G	0.42	NA	0.73	rs1431196	DCC	0	intronic	Back_pain	Freidin, M. B. 2019
18q21.2	92	rs62098013	A	G	0.362	A	0.362	NA	0.76	rs1431196	DCC	0	intronic	Multisite chronic pain	Keira J A Johnston et 2019
18q21.31	94	rs10871745	G	A	0.661	A	0.339	NA	0.74	rs615030	ONECUT2	20280	intergenic	Migraine	Joseph K Pickrell et al 2016
20p11.23	96	rs6035355	A	T	0.275	A	0.275	NA	0.99	rs3790228	SLC24A3	0	intronic	Migraine and/or pulse pressure	Yanjun Guo et 2020
20p11.23	96	rs6081613	A	G	0.275	A	0.275	NA	0.99	rs3790228	SLC24A3	0	intronic	Migraine	Joseph K Pickrell et al 2016
20p11.23	96	rs4814864	C	G	0.253	C	0.253	NA	0.9	rs3790228	SLC24A3	0	intronic	Migraine	Padhraig Gormley et 2016
20p11.23	96	rs4814864	C	G	0.253	C	0.253	NA	0.9	rs3790228	SLC24A3	0	intronic	Migraine and/or systolic blood pressure	Yanjun Guo et 2020
20p11.23	96	rs4814864	C	G	0.253	C	0.253	NA	0.9	rs3790228	SLC24A3	0	intronic	Migraine and/or diastolic blood pressure	Yanjun Guo et 2020
20p11.23	96	rs2424248	A	G	0.125	A	0.125	2.79e-08	0.99	rs2424245	SLC24A3	0	intronic	Multisite chronic pain	Keira J A Johnston et 2019
20q11.21	97	rs1555132	A	C	0.355	A	0.355	NA	0.8	rs1555133	C20orf112	0	intronic	Headache	Meng, W 2018
20q11.22	98	rs6060355	A	G	0.366	A	0.366	1.98e-11	0.71	rs143384	UQCC1	307	downstream	total knee and/or hip replacement	Cindy G Boer et al 2021
20q11.22	98	rs2425061	G	A	0.37	G	0.37	NA	0.79	rs143384	UQCC1	0	intronic	AllOsteoarthritis	Cindy G Boer et al 2021
20q11.22	98	rs2248393	G	C	0.368	G	0.368	NA	0.8	rs143384	UQCC1	0	intronic	Osteoarthritis	Tachmazidou, I 2019
20q11.22	98	rs143384	G	A	0.402	G	0.402	2.8e-17	1	rs143384	GDF5	0	UTR5	Knee pain	Weihua Meng et al 2019
20q11.22	98	rs143384	G	A	0.402	G	0.402	2.8e-17	1	rs143384	GDF5	0	UTR5	Osteoarthritis_knee	Tachmazidou, I 2019
20q11.22	98	rs143384	G	A	0.402	G	0.402	2.8e-17	1	rs143384	GDF5	0	UTR5	KneeOsteoarthritis	Cindy G Boer et al 2021
20q11.22	98	rs143384	G	A	0.402	G	0.402	2.8e-17	1	rs143384	GDF5	0	UTR5	total knee replacement	Cindy G Boer et al 2021
20q11.22	98	rs143384	G	A	0.402	G	0.402	2.8e-17	1	rs143384	GDF5	0	UTR5	KneeHipOsteoarthritis	Cindy G Boer et al 2021
20q11.22	98	rs143384	G	A	0.402	G	0.402	2.8e-17	1	rs143384	GDF5	0	UTR5	knee_pain	Meng, W. 2_2018

## Sheet: G
Novel pain risk loci
cytoBand	GenomicLocus	chr	SNP	pos	alt◦	ref●	alt frequency	minor allele	minor allele frequency	beta●●	se●●●	Pleio P-value	nearestGene	distance	function	nSNPs	nGWASSNPs
1p36.23	1	1	rs301805	8481016	G	T	0.585926	T	0.414074	0.0135199	0.00239121	1.56391e-08	RERE	0	intronic	142	24
1p31.3	5	1	rs1325266	67160602	G	A	0.397999	G	0.397999	0.0156019	0.00240621	8.93588e-11	SGIP1	0	UTR5	49	9
1p22.1	6	1	rs10782959	93811569	G	A	0.728139	A	0.271861	0.0147347	0.00264727	2.61016e-08	RP4-717I23.3:DR1	00:00:00	ncRNA_exonic	296	40
1p21.3	7	1	rs1198583	98529378	G	A	0.826146	A	0.173854	0.0198557	0.0031078	1.67138e-10	NFU1P2	13177	intergenic	277	60
1p13.3	8	1	rs583104	109821307	T	G	0.772993	G	0.227007	0.0160689	0.00281171	1.09401e-08	PSRC1	870	downstream	12	7
1q21.3	11	1	rs9426902	153718746	A	G	0.426635	A	0.426635	0.0130049	0.00238142	4.7457e-08	INTS3	0	intronic	19	8
2p24.1	15	2	rs1876767	22600932	T	G	0.383148	T	0.383148	0.0169926	0.00242267	2.31919e-12	AC068490.2:AC096570.2	00:00:00	ncRNA_intronic	250	47
2p23.3	16	2	rs12612492	24093756	T	C	0.130703	T	0.130703	0.0197494	0.00349423	1.58238e-08	ATAD2B	0	intronic	392	29
2p16.3	17	2	rs3914722	50991039	A	G	0.11	A	0.11	0.0211819	0.00376433	1.82876e-08	NRXN1	0	intronic	66	8
2q12.1	19	2	rs17343925	104426377	T	G	0.453496	T	0.453496	0.0142426	0.00236588	1.74233e-09	AC013727.1	47050	intergenic	132	12
2q33.3	20	2	rs2111592	208049581	A	G	0.31155	A	0.31155	0.0163601	0.00254316	1.25199e-10	AC007879.1	0	ncRNA_intronic	78	18
2q34	21	2	rs17822981	211355495	G	A	0.24673	G	0.24673	0.0169715	0.00273205	5.22617e-10	CPS1	0	intronic	220	32
3p12.3	25	3	rs775760	77586597	C	A	0.701316	A	0.298684	0.0156516	0.00257343	1.18619e-09	ROBO2	0	intronic	76	12
3q26.31	26	3	rs583514	173114167	C	T	0.510746	T	0.489254	0.0159581	0.00235614	1.2572e-11	NLGN1	0	UTR5	19	6
4p16.3	27	4	rs3021146	2958186	G	A	0.326426	G	0.326426	0.0144984	0.00251185	7.85546e-09	NOP14-AS1:NOP14	00:00:00	ncRNA_intronic	152	34
4q13.2	29	4	rs4860809	67870395	C	T	0.584336	T	0.415664	0.0133308	0.00238988	2.42658e-08	RNU6-699P	107305	intergenic	135	12
4q25	31	4	rs11729080	112503872	A	G	0.173686	A	0.173686	0.0192198	0.003109	6.33948e-10	RP11-255I10.1	30542	intergenic	8	1
5q22.3	33	5	rs554843	113654597	A	C	0.407519	A	0.407519	0.0132938	0.002397	2.91468e-08	KCNN2	42044	intergenic	3	1
6q22.33	43	6	rs4895846	129384367	C	T	0.581265	T	0.418735	0.0137155	0.00238738	9.17544e-09	LAMA2	0	intronic	34	6
6q25.3	45	6	rs3918286	160868668	G	A	0.391758	G	0.391758	0.0135337	0.00241286	2.04068e-08	SLC22A3	0	intronic	23	11
7p22.3	46	7	rs11764590	2032803	T	C	0.183903	T	0.183903	0.0186428	0.00304026	8.69063e-10	MAD1L1	0	intronic	148	15
8p21.3	52	8	rs1552284	21962607	G	A	0.480591	G	0.480591	0.01302	0.00235742	3.33304e-08	FAM160B2	197	downstream	26	9
8q13.3	53	8	rs3863241	73890335	T	C	0.527809	C	0.472191	0.0133607	0.00235929	1.48997e-08	RP11-531A24.3	27654	intergenic	42	9
12p13.33	65	12	rs16931821	192990	C	T	0.600177	T	0.399823	0.0137916	0.00240439	9.70699e-09	IQSEC3	0	intronic	33	9
12q13.2	68	12	rs773108	56369911	G	A	0.336502	G	0.336502	0.0140986	0.00249267	1.54729e-08	RAB5B	0	intronic	49	14
12q24.12	73	12	rs10774625	111910219	G	A	0.504203	A	0.495797	0.0172175	0.00235565	2.69835e-13	ATXN2	0	intronic	33	8
13q21.32	76	13	rs1413573	66951829	A	G	0.475272	A	0.475272	0.0141511	0.00235851	1.97828e-09	PCDH9	0	intronic	40	13
14q12	77	14	rs1951537	29560821	G	A	0.857338	A	0.142662	0.0199913	0.0033678	2.91978e-09	RP11-148E17.1	62851	intergenic	70	14
14q13.3	78	14	rs8018823	37718177	A	G	0.287557	A	0.287557	0.0153139	0.0026022	3.98016e-09	MIPOL1	0	intronic	397	72
16q22.2	82	16	rs8057124	71972409	C	T	0.740205	T	0.259795	0.0148986	0.00268589	2.9028e-08	PKD1L3	0	ncRNA_intronic	115	14
18q12.2	91	18	rs11665070	35152563	A	G	0.668922	G	0.331078	0.0150017	0.00250278	2.04545e-09	CELF4	6562	intergenic	49	12
18q21.2	93	18	rs618869	53248151	C	T	0.855528	T	0.144472	0.0183759	0.0033502	4.13719e-08	TCF4	0	intronic	30	12
19q13.32	95	19	rs4420638	45422946	G	A	0.190783	G	0.190783	0.0176169	0.00299761	4.18058e-09	APOC1	339	downstream	29	4
22q12.2	99	22	rs16988333	30552813	G	A	0.0934844	G	0.0934844	0.0234544	0.00404595	6.74078e-09	HORMAD2	0	intronic	188	19

## Sheet: H
Number of genome-wide significant traits by locus (Abbreviation: chr:chromosome, pos:position)
	Number traits genome wide significant	Number loci
	0	51
	1	37
	3	5
	2	4
	4	1
	6	1
cytoBand	SNP	chr	pos	alt◦	ref●	Pleio P-value	GenomicLocus	Headache	Chest pain	Leg pain	Aspirin	Chronic back pain	Ibuprofen	Omeprazole	Paracetamol	Chronic headache	Neck shoulder	Back pain	Stomach and abdominal pain	Hip pain	Knee pain	Pain all body	Pain any	Medication any
1p36.23	rs301805	1	8481016	G	T	1.56391e-08	1	0	0	0	0	0	0	0	0	0	0	0	0	0	0	0	0	0
1p36.21	rs12070469	1	15537122	T	C	4.62903e-08	2	1	0	0	0	0	0	0	0	0	0	0	0	0	0	0	0	0
1p34.3	rs16826012	1	39719519	C	T	7.03483e-10	3	0	0	0	0	0	0	0	0	0	0	0	0	0	0	0	1	0
1p32.3	rs6658904	1	51106975	T	G	2.48895e-11	4	0	0	0	0	0	0	0	0	0	0	0	0	0	0	0	1	0
1p31.3	rs1325266	1	67160602	G	A	8.93588e-11	5	0	0	0	0	0	0	0	0	0	0	0	0	0	0	0	0	0
1p22.1	rs10782959	1	93811569	G	A	2.61016e-08	6	0	0	0	0	0	0	0	0	0	0	0	0	0	0	0	0	0
1p21.3	rs1198583	1	98529378	G	A	1.67138e-10	7	0	0	0	0	0	0	0	0	0	0	0	0	0	1	0	0	0
1p13.3	rs583104	1	109821307	T	G	1.09401e-08	8	0	0	0	1	0	0	0	0	0	0	0	0	0	0	0	0	0
1p13.2	rs12134493	1	115677946	A	C	9.59731e-26	9	1	0	0	0	0	0	0	0	0	0	0	0	0	0	0	0	0
1q21.3	rs698915	1	150388318	G	A	4.09456e-14	10	1	0	0	0	0	0	0	0	0	0	0	0	0	0	0	0	0
1q21.3	rs9426902	1	153718746	A	G	4.7457e-08	11	0	0	0	0	0	0	0	0	0	0	0	0	0	0	0	0	0
1q22	rs1050316	1	156434703	T	G	6.16149e-29	12	1	0	0	0	0	0	0	1	0	0	0	0	0	0	0	0	1
1q25.1	rs12568655	1	174434332	A	G	5.10491e-12	13	0	0	0	0	0	0	0	0	0	0	0	0	0	0	0	0	1
1q43	rs3904683	1	243416525	C	T	1.54361e-12	14	0	0	0	0	0	0	0	1	0	0	0	0	0	0	0	0	0
2p24.1	rs1876767	2	22600932	T	G	2.31919e-12	15	0	0	0	0	0	0	0	0	0	0	0	0	0	0	0	0	0
2p23.3	rs12612492	2	24093756	T	C	1.58238e-08	16	0	0	0	0	0	0	0	1	0	0	0	0	0	0	0	0	0
2p16.3	rs3914722	2	50991039	A	G	1.82876e-08	17	0	0	0	0	0	0	0	0	0	0	0	0	0	0	0	0	0
2q11.2	rs4850917	2	100493439	G	A	2.61627e-12	18	0	0	0	0	0	0	0	0	0	0	0	0	0	0	0	0	0
2q12.1	rs17343925	2	104426377	T	G	1.74233e-09	19	0	0	0	0	0	0	0	0	0	0	0	0	0	0	0	0	0
2q33.3	rs2111592	2	208049581	A	G	1.25199e-10	20	0	0	0	0	0	0	0	0	0	0	0	0	0	0	0	0	0
2q34	rs17822981	2	211355495	G	A	5.22617e-10	21	1	0	0	0	0	0	0	0	0	0	0	0	0	0	0	0	0
2q37.1	rs10166942	2	234825093	C	T	3.78274e-32	22	1	0	0	0	0	0	0	1	0	0	0	0	0	0	0	0	1
3p24.1	rs6790925	3	30480085	T	C	3.06206e-08	23	0	0	0	0	0	0	0	0	0	0	0	0	0	0	0	0	0
3p21.31	rs2856238	3	50158191	C	T	1.36949e-11	24	0	0	0	0	0	0	0	0	0	0	0	0	0	0	0	0	0
3p12.3	rs775760	3	77586597	C	A	1.18619e-09	25	0	0	0	0	0	0	0	0	0	0	0	0	0	0	0	0	0
3q26.31	rs583514	3	173114167	C	T	1.2572e-11	26	0	0	0	0	0	0	0	1	0	0	0	0	0	0	0	0	0
4p16.3	rs3021146	4	2958186	G	A	7.85546e-09	27	0	0	0	0	0	0	0	0	0	0	0	0	0	0	0	0	0
4q12	rs7684253	4	57727311	T	C	3.87023e-09	28	0	0	0	0	0	0	0	0	0	0	0	0	0	0	0	0	0
4q13.2	rs4860809	4	67870395	C	T	2.42658e-08	29	0	0	0	0	0	0	0	0	0	0	0	0	0	0	0	0	0
4q24	rs13114738	4	103284865	T	C	1.17693e-08	30	0	0	0	0	0	0	0	0	0	0	0	0	0	0	0	0	0
4q25	rs11729080	4	112503872	A	G	6.33948e-10	31	0	0	0	0	0	0	0	0	0	0	0	0	0	0	0	1	0
5p13.3	rs4502841	5	30863015	A	G	4.55288e-13	32	0	0	0	0	0	0	0	0	0	0	0	0	0	0	0	0	0
5q22.3	rs554843	5	113654597	A	C	2.91468e-08	33	0	0	0	0	0	0	0	0	0	0	0	0	0	0	0	0	0
5q23.1	rs7716347	5	120132274	T	C	4.5552e-08	34	0	0	0	0	0	0	0	0	0	0	0	0	0	0	0	0	0
5q35.3	rs10063803	5	176667327	A	C	1.34414e-08	35	0	0	0	0	0	0	0	0	0	0	0	0	0	0	0	0	0
6p24.1	rs9349379	6	12903957	G	A	4.22373e-28	36	1	0	0	0	0	1	0	1	0	0	0	0	0	0	0	0	0
6p22.1	rs13207082	6	27251379	G	A	4.3369e-21	37	1	0	0	0	0	0	0	1	0	0	0	0	0	0	0	0	1
6p21.31	rs11751469	6	33804547	T	C	2.32428e-11	38	0	0	0	0	0	0	0	0	0	0	0	0	0	0	0	0	0
6p21.31	rs2395607	6	34773727	T	C	1.01332e-15	39	0	0	0	0	0	0	0	0	0	0	0	0	0	0	0	0	0
6p21.1	rs10948201	6	45093494	A	C	2.00982e-08	40	0	0	0	0	0	0	0	0	0	0	0	0	0	0	0	0	0
6q16.1	rs11153082	6	97059666	G	A	3.24569e-46	41	1	0	0	0	0	0	0	1	1	0	0	0	0	0	0	0	1
6q22.31	rs9320821	6	121847718	A	C	1.20797e-10	42	1	0	0	0	0	0	0	0	0	0	0	0	0	0	0	0	0
6q22.33	rs4895846	6	129384367	C	T	9.17544e-09	43	0	0	0	0	0	0	0	0	0	0	0	0	0	0	0	0	0
6q25.1	rs1934534	6	150033032	C	T	2.38429e-08	44	0	0	0	0	0	0	0	0	0	0	0	0	0	0	0	0	0
6q25.3	rs3918286	6	160868668	G	A	2.04068e-08	45	0	0	0	0	0	0	0	0	0	0	0	0	0	0	0	0	0
7p22.3	rs11764590	7	2032803	T	C	8.69063e-10	46	0	0	0	0	0	0	0	0	0	0	0	0	0	0	0	0	0
7p15.3	rs2282888	7	21476132	A	G	2.83366e-09	47	0	0	0	0	0	0	0	0	0	0	0	0	0	0	0	0	0
7p14.1	rs12532479	7	40427634	C	T	4.72599e-12	48	1	0	0	0	0	0	0	0	0	0	0	0	0	0	0	0	0
7q31.1	rs1852470	7	114027269	G	T	2.39081e-10	49	0	0	0	0	0	0	0	0	0	0	0	0	0	0	0	0	1
7q31.31	rs2721348	7	120536398	T	G	4.18802e-08	50	0	0	0	0	0	0	0	0	0	0	0	0	0	0	0	0	0
8p23.1	rs330944	8	9021293	T	C	1.6442e-09	51	1	0	0	0	0	0	0	0	0	0	0	0	0	0	0	0	0
8p21.3	rs1552284	8	21962607	G	A	3.33304e-08	52	0	0	0	0	0	0	0	0	0	0	0	0	0	0	0	0	0
8q13.3	rs3863241	8	73890335	T	C	1.48997e-08	53	0	0	0	0	0	0	0	0	0	0	0	0	0	0	0	0	0
8q24.3	rs938724	8	141657133	A	G	1.53647e-08	54	0	0	0	0	0	0	0	0	0	0	0	0	0	0	0	0	0
9p21.3	rs1537375	9	22116071	C	T	1.78063e-22	55	0	0	0	1	0	0	0	0	0	0	0	0	0	0	0	0	0
9q21.11	rs11145043	9	71688476	G	T	2.89079e-09	56	1	0	0	0	0	0	0	0	0	0	0	0	0	0	0	0	0
9q22.31	rs12379660	9	96182487	A	G	1.77876e-09	57	0	0	0	0	0	0	0	0	0	0	0	0	0	0	0	0	0
9q33.1	rs6478241	9	119252629	G	A	4.32818e-16	58	1	0	0	0	0	0	0	0	0	0	0	0	0	0	0	0	0
10q22.1	rs1245576	10	73810670	C	T	4.71213e-13	59	0	0	0	0	0	0	0	0	0	0	1	0	0	0	0	0	0
10q24.2	rs7924025	10	100758319	C	T	2.94071e-09	60	1	0	0	0	0	0	0	0	0	0	0	0	0	0	0	0	0
10q25.1	rs11599236	10	106454672	C	T	1.4431e-12	61	0	0	0	0	0	0	0	0	0	0	0	0	0	0	0	0	1
10q26.13	rs2421015	10	124183091	G	A	1.3141e-10	62	1	0	0	0	0	0	0	0	0	0	0	0	0	0	0	0	0
11p15.4	rs4909945	11	10673739	C	T	3.35823e-13	63	1	0	0	0	0	1	0	0	0	0	0	0	0	0	0	0	0
11q23.2	rs3802847	11	112912303	C	T	2.11656e-11	64	0	0	0	0	0	0	0	0	0	0	0	0	0	0	0	0	0
12p13.33	rs16931821	12	192990	C	T	9.70699e-09	65	0	0	0	0	0	0	0	0	0	0	0	0	0	0	0	0	0
12p13.32	rs2160875	12	4527322	T	C	1.00032e-09	66	0	0	0	0	0	0	0	0	0	0	0	0	0	0	0	0	1
12p12.1	rs9804988	12	23982559	T	C	3.55801e-11	67	0	0	0	0	0	0	0	0	0	0	1	0	0	0	0	0	0
12q13.2	rs773108	12	56369911	G	A	1.54729e-08	68	0	0	0	0	0	0	0	0	0	0	0	0	0	0	0	0	0
12q13.3	rs11172113	12	57527283	C	T	6.86184e-72	69	1	0	0	0	0	1	0	1	1	0	0	0	0	0	0	1	1
12q15	rs1350166	12	69636314	T	G	7.3638e-10	70	0	0	0	0	0	0	0	0	0	0	0	0	0	0	0	0	0
12q23.3	rs1895910	12	108574278	G	T	1.15886e-08	71	0	0	0	0	0	0	0	0	0	0	0	0	0	0	0	0	0
12q24.11	rs7959516	12	110622224	G	T	2.5684e-09	72	1	0	0	0	0	0	0	0	0	0	0	0	0	0	0	0	0
12q24.12	rs10774625	12	111910219	G	A	2.69835e-13	73	0	0	0	0	0	0	0	0	0	0	0	0	0	0	0	0	0
13q14.13	rs1570620	13	47201874	T	C	8.7347e-09	74	0	0	0	0	0	0	0	0	0	0	0	0	0	0	0	0	0
13q14.3	rs7335163	13	53989975	G	T	5.64122e-13	75	0	0	0	0	0	0	0	0	0	0	0	0	0	0	0	1	0
13q21.32	rs1413573	13	66951829	A	G	1.97828e-09	76	0	0	0	0	0	0	0	0	0	0	0	0	0	0	0	0	0
14q12	rs1951537	14	29560821	G	A	2.91978e-09	77	0	0	0	0	0	0	0	0	0	0	0	0	0	0	0	0	0
14q13.3	rs8018823	14	37718177	A	G	3.98016e-09	78	0	0	0	0	0	0	0	0	0	0	0	0	0	0	0	0	0
14q32.12	rs11624776	14	93595591	C	A	1.59596e-11	79	0	0	0	0	0	0	0	0	0	0	0	0	0	0	0	0	0
15q25.1	rs2627316	15	81042816	G	A	2.0091e-08	80	0	0	0	0	0	0	0	0	0	0	0	0	0	0	0	0	1
15q26.1	rs4244883	15	91546497	G	T	3.70732e-08	81	0	0	0	0	0	0	0	0	0	0	0	0	0	0	0	0	0
16q22.2	rs8057124	16	71972409	C	T	2.9028e-08	82	0	0	0	0	0	0	0	0	0	0	0	0	0	0	0	1	0
16q23.1	rs8046109	16	75360096	G	A	1.20776e-10	83	1	0	0	0	0	0	0	0	0	0	0	0	0	0	0	0	0
16q24.2	rs12445022	16	87575332	A	G	3.26836e-09	84	0	0	0	0	0	0	0	0	0	0	0	0	0	0	0	0	0
16q24.3	rs164741	16	89692298	G	A	4.37547e-10	85	0	0	0	0	0	0	0	0	0	0	0	0	0	0	0	0	0
17q11.2	rs8614	17	27588806	A	C	3.08983e-08	86	0	0	0	0	0	0	0	0	0	0	0	0	0	0	0	0	0
17q21.31	rs17689882	17	43906828	A	G	1.96476e-28	87	1	0	0	0	0	0	0	1	0	0	0	0	0	0	0	0	1
17q21.33	rs7222591	17	47507019	T	G	4.23475e-10	88	0	0	0	0	0	0	0	0	0	0	0	0	0	0	0	0	1
17q22	rs967823	17	50317276	G	A	1.94477e-16	89	0	0	0	0	0	0	0	0	0	1	0	0	0	0	0	1	0
18q11.2	rs9653003	18	20196110	C	T	1.18362e-10	90	1	0	0	0	0	0	0	0	0	0	0	0	0	0	0	0	0
18q12.2	rs11665070	18	35152563	A	G	2.04545e-09	91	0	0	0	0	0	0	0	0	0	0	0	0	0	0	0	0	0
18q21.2	rs1431196	18	50832102	G	A	1.19228e-08	92	0	0	0	0	0	0	0	0	0	0	0	0	0	0	0	0	0
18q21.2	rs618869	18	53248151	C	T	4.13719e-08	93	0	0	0	0	0	0	0	0	0	0	0	0	0	0	0	0	0
18q21.31	rs615030	18	55149354	T	C	1.74987e-09	94	0	0	0	0	0	0	0	0	0	0	0	0	0	0	0	0	0
19q13.32	rs4420638	19	45422946	G	A	4.18058e-09	95	0	0	0	0	0	0	0	0	0	0	0	0	0	0	0	0	0
20p11.23	rs2424245	20	19649716	T	C	2.72756e-08	96	0	0	0	0	0	0	0	0	0	0	0	0	0	0	0	0	0
20q11.21	rs6119879	20	31105389	T	C	5.16894e-10	97	0	0	0	0	0	0	0	0	0	0	0	0	0	0	0	0	0
20q11.22	rs143384	20	34025756	G	A	2.79651e-17	98	0	0	0	0	0	0	0	0	0	0	0	0	0	1	0	0	0
22q12.2	rs16988333	22	30552813	G	A	6.74078e-09	99	0	0	0	0	0	0	0	0	0	0	0	0	0	0	0	0	0
									22	0	0	2	0	3	0	10	2	1	2	0	0	2	0	7	12

## Sheet: I
P-values for lead SNPs in sex-specific analyses
cytoBand	GenomicLocus	SNP	chr	pos	alt*	ref**	Pleio P-value	Pleio P-value	Pleio P-value women
1p36.23	1	rs301805	1	8481016	T	G	1.56391e-08	0.000313673	0.00592324
1p36.23	1	rs301806	1	8482078	C	T	2.18925e-08	0.000488872	0.00449584
1p36.23	1	rs301819	1	8501786	A	G	2.27126e-08	0.000102758	0.00533271
1p36.21	2	rs12070469	1	15537122	C	T	4.62903e-08	0.00202447	1.88173e-06
1p34.3	3	rs16826012	1	39719519	T	C	7.03483e-10	4.87016e-05	1.45918e-05
1p34.3	3	rs16837533	1	39703847	G	A	1.04252e-09	5.86539e-05	2.06982e-05
1p32.3	4	rs10127531	1	51199193	C	T	5.92755e-10	0.0331962	6.60394e-09
1p32.3	4	rs10888696	1	51016603	G	A	2.6734e-11	0.00479092	7.34405e-09
1p32.3	4	rs10888700	1	51086337	T	C	2.9248e-11	0.00387716	9.30531e-09
1p32.3	4	rs11205746	1	51093690	A	G	3.46098e-11	0.00403097	1.05793e-08
1p32.3	4	rs11205768	1	51220127	T	C	6.60502e-10	0.0323572	8.14028e-09
1p32.3	4	rs11205769	1	51223480	C	T	5.47183e-10	0.0328516	6.54687e-09
1p32.3	4	rs11577519	1	50994847	C	T	1.26017e-08	0.0338695	2.28169e-07
1p32.3	4	rs11584612	1	51294236	C	T	1.99397e-08	0.0499187	3.07864e-07
1p32.3	4	rs11585772	1	51384790	A	C	2.12002e-08	NA	2.92397e-07
1p32.3	4	rs11587750	1	51150743	G	A	1.23657e-08	0.0230161	2.90115e-07
1p32.3	4	rs11587909	1	51050799	C	T	1.30248e-08	0.0337105	2.09963e-07
1p32.3	4	rs11588333	1	51236592	C	T	4.02565e-09	NA	2.20076e-08
1p32.3	4	rs12092511	1	51477088	G	A	4.20693e-11	NA	4.15925e-10
1p32.3	4	rs1278530	1	50889255	G	A	6.98854e-10	0.00521213	4.23178e-08
1p32.3	4	rs1278537	1	50882159	G	T	8.33662e-10	0.00327245	1.2697e-07
1p32.3	4	rs1341980	1	51449001	T	C	1.29436e-08	NA	2.04969e-08
1p32.3	4	rs1502856	1	50871847	G	A	7.92886e-10	0.00442888	9.32069e-08
1p32.3	4	rs17383851	1	51095318	C	A	1.64028e-08	0.0272153	2.73189e-07
1p32.3	4	rs17387164	1	51017469	A	G	1.34646e-08	0.0354247	2.31584e-07
1p32.3	4	rs17387761	1	51078089	G	A	1.12065e-08	0.0293088	2.22325e-07
1p32.3	4	rs1849553	1	51318005	G	A	2.21907e-08	NA	3.18509e-07
1p32.3	4	rs2055491	1	50852769	T	C	1.42105e-08	NA	2.61274e-08
1p32.3	4	rs2487824	1	51462439	G	A	5.78464e-10	NA	4.53703e-10
1p32.3	4	rs2500452	1	51458372	A	G	1.55613e-08	NA	2.56434e-08
1p32.3	4	rs28787109	1	51218695	G	A	1.34781e-10	0.0226417	3.85473e-09
1p32.3	4	rs3176459	1	51437247	A	G	7.07581e-09	NA	2.4296e-08
1p32.3	4	rs3789584	1	51029387	T	C	2.92203e-11	0.00493702	8.30946e-09
1p32.3	4	rs3813634	1	51475488	G	A	3.89461e-11	NA	3.88068e-10
1p32.3	4	rs3850874	1	51063131	C	T	2.56925e-11	0.00461224	7.97241e-09
1p32.3	4	rs4381241	1	50907438	T	C	1.3929e-09	0.00464122	1.68461e-07
1p32.3	4	rs4926873	1	51403595	C	T	4.61207e-10	NA	1.43109e-09
1p32.3	4	rs6658904	1	51106975	G	T	2.48895e-11	0.00405918	6.81097e-09
1p32.3	4	rs6668495	1	51415994	G	A	8.49953e-09	NA	2.64227e-08
1p32.3	4	rs6671962	1	51259645	A	G	2.2642e-10	NA	1.09227e-09
1p32.3	4	rs6672112	1	51188594	T	C	2.07703e-09	0.0104647	1.89675e-07
1p32.3	4	rs6679843	1	51031192	T	G	1.32911e-08	0.0351609	2.33808e-07
1p32.3	4	rs6684901	1	51298828	A	G	5.25386e-10	NA	1.60695e-09
1p32.3	4	rs6691061	1	51235019	T	C	2.43458e-10	NA	1.16628e-09
1p32.3	4	rs6695869	1	51413205	A	G	4.42093e-10	NA	1.17209e-09
1p32.3	4	rs6698809	1	51407584	T	C	7.99875e-09	NA	2.45452e-08
1p32.3	4	rs7515597	1	51159347	C	T	4.44431e-10	0.0274507	7.1203e-09
1p32.3	4	rs7517924	1	50844929	T	G	1.9918e-08	NA	4.46154e-08
1p32.3	4	rs7522611	1	51257608	T	C	3.33677e-10	NA	1.16487e-09
1p32.3	4	rs7525764	1	50844697	G	A	1.91699e-08	NA	4.53529e-08
1p32.3	4	rs7550594	1	50891093	C	T	2.16949e-08	0.0025897	2.00578e-06
1p32.3	4	rs7552837	1	51262960	C	T	2.03182e-10	NA	9.36223e-10
1p32.3	4	rs9803853	1	51094008	T	C	2.53843e-11	0.00376665	7.54399e-09
1p31.3	5	rs1325266	1	67160602	A	G	8.93588e-11	0.000631651	3.97233e-07
1p31.3	5	rs2146905	1	67166893	A	C	1.58205e-10	0.000799739	5.17871e-07
1p22.1	6	rs10782959	1	93811569	A	G	2.61016e-08	0.000184362	0.000861859
1p21.3	7	rs10747488	1	98299475	C	A	2.54548e-08	0.000342418	0.000259412
1p21.3	7	rs10747489	1	98318735	C	T	4.09016e-08	0.00105599	0.000118472
1p21.3	7	rs10747495	1	98470605	A	G	8.62047e-10	0.000221275	1.52667e-05
1p21.3	7	rs11165934	1	98417967	C	A	4.04972e-09	0.00398122	1.84417e-05
1p21.3	7	rs11165939	1	98443509	C	T	4.83662e-09	0.00298071	2.91506e-05
1p21.3	7	rs1198583	1	98529378	A	G	1.67138e-10	6.90464e-05	9.42659e-06
1p21.3	7	rs1198589	1	98550411	T	C	1.85466e-09	0.000270855	3.08814e-05
1p21.3	7	rs1198590	1	98550374	G	A	1.85304e-09	0.000269796	3.09899e-05
1p21.3	7	rs12067567	1	98441888	T	C	3.40344e-09	0.00290028	2.42938e-05
1p21.3	7	rs12067700	1	98436232	T	G	4.19862e-09	0.00289559	3.13653e-05
1p21.3	7	rs1702291	1	98526167	T	C	9.31438e-09	0.00049517	0.000145838
1p21.3	7	rs1702292	1	98524960	A	G	1.21353e-08	0.000522448	0.000192638
1p21.3	7	rs1782810	1	98502340	G	A	4.65417e-08	0.00187687	0.000259349
1p21.3	7	rs1782812	1	98547502	A	G	1.15324e-08	0.000664311	0.000142029
1p21.3	7	rs1938564	1	98472879	C	T	5.98079e-10	0.000158515	1.20264e-05
1p21.3	7	rs1938567	1	98480128	T	C	5.93596e-10	0.000163376	1.12086e-05
1p21.3	7	rs1938568	1	98491732	T	C	4.63981e-10	0.000180045	8.16642e-06
1p21.3	7	rs1938570	1	98461954	T	C	1.33974e-09	0.000182838	3.10351e-05
1p21.3	7	rs2154402	1	98475522	T	C	3.1806e-08	0.0032358	0.000369931
1p21.3	7	rs2391902	1	98474767	C	T	4.36984e-10	0.000157003	9.71048e-06
1p21.3	7	rs2391905	1	98489735	T	C	5.01201e-10	0.00019124	8.21415e-06
1p21.3	7	rs2660299	1	98528452	C	T	1.01281e-08	0.000470369	0.000171508
1p21.3	7	rs2660300	1	98528211	A	C	1.19629e-08	0.000508612	0.000195545
1p21.3	7	rs2660304	1	98512127	G	T	1.49205e-08	0.00104826	0.000158994
1p21.3	7	rs2802530	1	98546134	G	A	1.93495e-09	0.00135078	5.21899e-05
1p21.3	7	rs2802532	1	98528830	C	T	2.23917e-09	0.00170624	4.70413e-05
1p21.3	7	rs2802535	1	98508258	C	T	1.43144e-08	0.00113243	0.000131335
1p21.3	7	rs28641479	1	98425888	A	G	4.51936e-10	0.000269829	1.16831e-05
1p21.3	7	rs4378243	1	98395881	G	T	7.60273e-10	0.000203375	2.64927e-05
1p21.3	7	rs4379706	1	98322379	C	T	3.97541e-08	0.00107282	0.000112867
1p21.3	7	rs4421623	1	98316285	T	G	2.30316e-08	0.000560195	0.00011828
1p21.3	7	rs4573558	1	98456907	C	A	1.68496e-09	0.00020383	3.8072e-05
1p21.3	7	rs4598523	1	98410616	C	T	1.51502e-08	0.0050828	4.73418e-05
1p21.3	7	rs4634961	1	98487763	G	A	4.96698e-10	0.000187635	8.36659e-06
1p21.3	7	rs4950117	1	98490165	C	T	5.43237e-10	0.00018601	8.88409e-06
1p21.3	7	rs4970725	1	98394864	A	G	1.06528e-08	0.00350123	4.77063e-05
1p21.3	7	rs6692580	1	98382114	G	T	2.32351e-08	0.00106896	0.000143648
1p21.3	7	rs7526108	1	98305394	G	A	3.14708e-08	0.000285763	0.000334329
1p21.3	7	rs9324387	1	98488030	G	A	4.99031e-10	0.000187628	8.36348e-06
1p21.3	7	rs9659380	1	98423149	G	A	4.61673e-10	0.000237635	1.38355e-05
1p21.3	7	rs9662870	1	98378786	A	C	2.18128e-08	0.00101942	0.000144042
1p21.3	7	rs9727976	1	98376245	C	T	3.20211e-08	0.00137747	0.000164784
1p21.3	7	rs9887831	1	98431639	G	A	6.91544e-09	0.00363945	3.227e-05
1p13.3	8	rs583104	1	109821307	G	T	1.09401e-08	1.57326e-08	NA
1p13.3	8	rs599839	1	109822166	G	A	2.0005e-08	4.47745e-08	NA
1p13.3	8	rs629301	1	109818306	G	T	1.93571e-08	2.71504e-08	NA
1p13.3	8	rs646776	1	109818530	C	T	2.18776e-08	3.03444e-08	NA
1p13.3	8	rs7528419	1	109817192	A	G	4.66434e-08	3.73541e-08	NA
1p13.2	9	rs11102914	1	115812379	A	G	1.06023e-12	5.58019e-06	1.98555e-05
1p13.2	9	rs1146161	1	115658776	A	C	3.69985e-10	5.73461e-06	0.000192448
1p13.2	9	rs1146179	1	115759393	A	G	6.31229e-14	1.46913e-05	2.18008e-07
1p13.2	9	rs11583027	1	115808551	C	A	2.10371e-12	2.17249e-05	2.44225e-06
1p13.2	9	rs11804899	1	115756007	G	A	9.40134e-16	3.23398e-07	7.63709e-08
1p13.2	9	rs11811071	1	115782192	T	G	4.26964e-16	1.95279e-07	4.28351e-08
1p13.2	9	rs12079294	1	115675957	C	T	3.18818e-12	4.71109e-05	5.41606e-08
1p13.2	9	rs12134493	1	115677946	C	A	9.59731e-26	8.78163e-11	1.12223e-12
1p13.2	9	rs2057126	1	115814483	C	T	5.04564e-13	0.000219347	1.35922e-06
1p13.2	9	rs2078371	1	115677183	T	C	6.02768e-25	2.90767e-10	2.13783e-12
1p13.2	9	rs6328	1	115829943	C	A	7.96451e-13	0.00148587	6.45021e-08
1p13.2	9	rs7523086	1	115823387	G	A	5.27297e-13	0.000410085	7.15961e-07
1p13.2	9	rs7542486	1	115812704	T	G	1.2574e-12	6.27166e-06	2.09785e-05
1q21.3	10	rs10888578	1	150260993	T	C	2.37095e-09	0.00231165	3.0964e-07
1q21.3	10	rs12403795	1	150278389	C	T	3.40531e-08	0.000356311	1.24162e-05
1q21.3	10	rs1260407	1	150306125	T	C	1.62792e-09	0.00143346	3.23654e-07
1q21.3	10	rs13294	1	150484987	G	A	1.39738e-13	0.00101579	1.88189e-10
1q21.3	10	rs1498308	1	150295131	G	T	1.82886e-12	0.0010359	1.93247e-09
1q21.3	10	rs1625468	1	150321486	G	A	1.5375e-12	0.001089	1.82374e-09
1q21.3	10	rs1694379	1	150292417	C	A	1.61244e-09	0.00159777	2.95421e-07
1q21.3	10	rs1776273	1	150270209	A	G	1.34286e-09	0.00163083	2.16739e-07
1q21.3	10	rs1932934	1	150449195	G	A	1.45666e-09	0.0016319	2.63006e-07
1q21.3	10	rs2873669	1	150426224	T	C	1.71485e-12	0.00124379	1.96086e-09
1q21.3	10	rs3737240	1	150483355	C	T	5.92832e-13	0.00263383	2.82898e-10
1q21.3	10	rs3738487	1	150477061	C	T	3.07076e-13	0.00119592	3.69054e-10
1q21.3	10	rs3754217	1	150480373	G	T	7.44472e-10	0.00272042	8.78628e-08
1q21.3	10	rs4446975	1	150456169	C	T	1.71628e-09	0.00197275	2.75719e-07
1q21.3	10	rs471738	1	150276429	G	A	1.22768e-09	0.00145485	2.2278e-07
1q21.3	10	rs486275	1	150282784	G	A	4.18859e-13	0.000357222	1.74019e-09
1q21.3	10	rs4970922	1	150458094	C	A	2.00416e-09	0.00222263	3.37983e-07
1q21.3	10	rs4971010	1	150515021	A	G	1.14237e-08	0.00332404	9.78183e-08
1q21.3	10	rs509345	1	150276022	A	G	4.82754e-11	0.000278369	2.35629e-07
1q21.3	10	rs6662108	1	150420541	C	A	1.91274e-12	0.00124094	1.97332e-09
1q21.3	10	rs6693567	1	150510660	C	T	4.56896e-14	9.98244e-05	5.26934e-11
1q21.3	10	rs696615	1	150338988	A	C	2.05736e-09	0.00172013	3.72105e-07
1q21.3	10	rs696616	1	150336173	G	A	1.36548e-12	0.00108828	1.75843e-09
1q21.3	10	rs698915	1	150388318	A	G	4.09456e-14	3.5027e-05	2.21022e-10
1q21.3	10	rs698916	1	150388385	A	G	1.13142e-12	0.000805218	1.8782e-09
1q21.3	10	rs698921	1	150379517	G	A	1.77118e-09	0.00162965	3.82136e-07
1q21.3	10	rs7411534	1	150447269	G	A	2.35946e-09	0.00187882	4.43953e-07
1q21.3	10	rs7512552	1	150265704	T	C	5.59497e-10	0.0191446	1.19153e-08
1q21.3	10	rs7513205	1	150472781	A	G	2.75331e-13	0.00107649	3.35735e-10
1q21.3	10	rs834225	1	150300727	T	C	2.33971e-09	0.00150954	4.51712e-07
1q21.3	10	rs834232	1	150354682	T	C	1.22156e-12	0.000891599	1.80833e-09
1q21.3	10	rs834238	1	150366469	C	A	2.30988e-09	0.00178272	3.7878e-07
1q21.3	10	rs834242	1	150379858	G	A	1.22891e-09	0.00154279	2.8296e-07
1q21.3	10	rs9436127	1	150490565	G	A	1.16146e-13	0.00115173	1.09374e-10
1q21.3	10	rs9661040	1	150483236	A	C	3.22415e-10	0.0024438	2.67864e-08
1q21.3	11	rs9426902	1	153718746	G	A	4.7457e-08	0.00428886	5.60816e-05
1q22	12	rs1050316	1	156434703	G	T	6.16149e-29	2.25239e-06	4.17336e-22
1q22	12	rs1109751	1	156439000	T	C	6.15179e-19	2.22131e-06	4.82857e-11
1q22	12	rs1171549	1	156472082	T	G	5.59903e-10	NA	2.68996e-09
1q22	12	rs1171550	1	156472165	T	C	8.04222e-10	NA	3.64028e-09
1q22	12	rs1171551	1	156472214	A	G	4.35592e-15	0.000160872	1.47619e-09
1q22	12	rs1171554	1	156474119	G	A	4.0468e-15	0.000229255	1.12564e-09
1q22	12	rs1185700	1	156450719	G	A	9.71247e-15	0.000226938	2.15302e-09
1q22	12	rs1925950	1	156450740	G	A	1.40881e-28	3.22478e-06	8.0747e-22
1q22	12	rs1925951	1	156462848	T	C	1.34319e-10	NA	1.24606e-09
1q22	12	rs2025579	1	156405037	A	G	4.48752e-09	0.00489406	1.34321e-05
1q22	12	rs2274316	1	156446242	C	A	8.97365e-29	2.95028e-06	5.91837e-22
1q22	12	rs3790455	1	156456301	C	T	1.33915e-27	1.87711e-06	1.03153e-20
1q22	12	rs3790461	1	156469364	G	A	5.47683e-15	0.000205317	1.41443e-09
1q22	12	rs4414033	1	156406853	G	A	2.09953e-16	0.00814818	5.45933e-14
1q22	12	rs6665039	1	156407051	T	C	7.31516e-09	NA	2.09658e-08
1q22	12	rs6685228	1	156486009	G	A	1.38533e-10	0.0133465	2.22136e-08
1q22	12	rs745596	1	156504579	C	T	1.69252e-09	0.0422613	1.18528e-08
1q22	12	rs746527	1	156460511	C	T	6.76372e-15	0.000203298	1.59414e-09
1q22	12	rs750439	1	156430749	C	T	1.2452e-15	0.00483076	1.49624e-14
1q25.1	13	rs1012182	1	174911406	G	A	3.83002e-08	8.44011e-05	1.9006e-05
1q25.1	13	rs1013769	1	174468208	T	C	1.79733e-08	0.000250283	5.67631e-06
1q25.1	13	rs10489255	1	174311123	T	C	2.36111e-08	0.000273982	5.88967e-06
1q25.1	13	rs10489256	1	174328801	A	G	2.4134e-08	0.000275916	5.308e-06
1q25.1	13	rs10489258	1	174389585	T	C	2.51049e-08	0.000196059	7.85273e-06
1q25.1	13	rs10753086	1	174549940	G	A	8.86162e-09	5.29939e-07	0.000912735
1q25.1	13	rs10798310	1	174377719	A	G	2.52636e-08	0.000196618	7.64382e-06
1q25.1	13	rs10798314	1	174428096	A	G	1.31012e-08	0.000161851	3.89469e-06
1q25.1	13	rs10798315	1	174429449	A	G	1.31577e-08	0.000161583	3.98844e-06
1q25.1	13	rs10798324	1	174756623	G	A	1.73063e-08	0.000109013	8.74083e-06
1q25.1	13	rs10912735	1	174128140	C	A	1.02112e-09	9.32906e-06	1.91386e-06
1q25.1	13	rs10912737	1	174142137	G	A	9.71043e-10	9.13166e-06	1.95061e-06
1q25.1	13	rs10912747	1	174193702	T	C	1.04514e-09	8.51988e-06	2.06093e-06
1q25.1	13	rs10912751	1	174232130	T	G	5.2186e-10	9.63436e-06	8.39289e-07
1q25.1	13	rs10912753	1	174234364	C	T	2.05043e-08	0.000227978	7.15708e-06
1q25.1	13	rs10912754	1	174242805	G	A	6.15203e-10	4.5906e-06	1.61263e-06
1q25.1	13	rs10912766	1	174310267	T	C	2.07874e-08	0.000239286	5.92729e-06
1q25.1	13	rs10912773	1	174343705	G	A	1.45746e-11	3.76243e-08	5.39866e-05
1q25.1	13	rs10912775	1	174357172	C	T	1.93528e-08	0.000234208	4.7256e-06
1q25.1	13	rs10912779	1	174373449	G	A	2.49766e-08	0.000196618	7.59411e-06
1q25.1	13	rs10912797	1	174480363	C	T	1.00184e-08	5.61125e-07	0.000851926
1q25.1	13	rs10912807	1	174516366	T	C	1.10578e-08	7.44774e-07	0.000854117
1q25.1	13	rs10912821	1	174592811	G	A	1.57762e-08	0.000202988	6.29362e-06
1q25.1	13	rs10912823	1	174594740	A	G	2.23454e-10	4.58613e-06	1.16111e-06
1q25.1	13	rs10912824	1	174594984	A	G	5.84306e-12	2.76064e-08	4.09199e-05
1q25.1	13	rs10912829	1	174605032	G	T	1.7161e-08	0.000199453	5.64378e-06
1q25.1	13	rs10912853	1	174898452	A	G	2.69169e-08	6.74264e-05	1.59078e-05
1q25.1	13	rs11487399	1	174496267	C	T	2.12107e-10	3.63687e-06	1.19253e-06
1q25.1	13	rs11799704	1	174382778	G	A	2.50704e-08	0.000194632	7.71453e-06
1q25.1	13	rs11804941	1	174593212	C	T	1.27366e-08	8.2997e-07	0.00101049
1q25.1	13	rs11806996	1	174623922	A	G	2.45731e-08	0.000252777	7.00487e-06
1q25.1	13	rs11810824	1	174377361	A	C	2.50703e-08	0.000198085	7.5588e-06
1q25.1	13	rs12059307	1	174311243	A	G	2.11339e-08	0.000239295	5.99636e-06
1q25.1	13	rs12060460	1	174253651	G	A	3.00712e-08	0.000224472	8.48211e-06
1q25.1	13	rs12062483	1	174498227	C	A	2.14094e-10	3.66239e-06	1.19685e-06
1q25.1	13	rs12067463	1	174594575	G	T	2.17323e-10	4.52065e-06	1.14859e-06
1q25.1	13	rs12067852	1	174271619	T	C	2.45387e-08	0.000280092	5.84834e-06
1q25.1	13	rs12069134	1	174403425	T	C	2.22427e-08	0.000184414	7.57643e-06
1q25.1	13	rs12071794	1	174469905	T	C	2.23633e-10	3.79418e-06	1.25907e-06
1q25.1	13	rs12072050	1	174238786	C	T	3.18994e-08	0.000239402	1.04656e-05
1q25.1	13	rs12074276	1	174271305	T	G	4.12464e-10	5.48096e-06	1.08677e-06
1q25.1	13	rs12074416	1	174399247	G	A	2.24976e-08	0.000186301	7.45247e-06
1q25.1	13	rs12074753	1	174534906	G	A	1.04796e-08	5.71368e-07	0.000919273
1q25.1	13	rs12076453	1	174199576	G	A	1.12057e-09	7.55216e-06	2.23833e-06
1q25.1	13	rs12076548	1	174448143	C	T	1.56628e-08	0.000193001	4.83925e-06
1q25.1	13	rs12077381	1	174408704	T	C	2.18335e-08	0.000183198	7.44234e-06
1q25.1	13	rs12077529	1	174519012	C	T	2.14975e-10	3.69058e-06	1.20975e-06
1q25.1	13	rs12077622	1	174411645	G	A	4.57682e-09	3.51246e-07	0.000644712
1q25.1	13	rs12078960	1	174410029	T	C	2.22381e-08	0.000184383	7.57964e-06
1q25.1	13	rs12079334	1	174449953	C	T	1.58648e-08	0.000194887	4.97121e-06
1q25.1	13	rs12079820	1	174209909	T	C	2.05774e-11	5.74753e-08	5.63444e-05
1q25.1	13	rs12080407	1	174411102	T	C	2.22427e-08	0.00018432	7.57964e-06
1q25.1	13	rs12080977	1	174216164	T	G	8.52269e-10	7.48759e-06	1.64199e-06
1q25.1	13	rs12082461	1	174139014	G	A	9.74898e-10	9.0427e-06	1.95857e-06
1q25.1	13	rs12084119	1	174346276	G	T	1.94386e-09	7.89877e-08	0.000775336
1q25.1	13	rs12085290	1	174093837	T	G	1.38904e-09	7.32588e-08	0.000727023
1q25.1	13	rs12086693	1	174496789	A	G	2.00454e-10	3.77007e-06	1.17462e-06
1q25.1	13	rs12088073	1	174497642	A	C	9.47546e-09	5.75646e-07	0.000921702
1q25.1	13	rs12091056	1	174353608	C	T	1.95786e-08	0.000232874	4.7483e-06
1q25.1	13	rs1231829	1	174823032	A	G	9.51649e-10	4.8746e-06	1.99223e-06
1q25.1	13	rs12354141	1	174135216	G	A	9.89716e-10	9.0055e-06	1.96181e-06
1q25.1	13	rs12563301	1	174060062	A	G	1.4369e-09	7.94202e-08	0.000743457
1q25.1	13	rs12568655	1	174434332	G	A	5.10491e-12	1.54905e-08	4.26169e-05
1q25.1	13	rs1407127	1	174088686	T	C	1.74823e-09	1.03973e-05	2.68502e-06
1q25.1	13	rs1474575	1	174538701	T	G	1.24438e-08	0.0001781	4.52327e-06
1q25.1	13	rs1613634	1	174772322	G	A	1.17796e-08	8.71064e-05	5.60654e-06
1q25.1	13	rs1622802	1	174735204	A	G	1.03581e-08	0.00013502	2.82091e-06
1q25.1	13	rs162815	1	174707930	T	C	8.13466e-10	3.76365e-06	1.7567e-06
1q25.1	13	rs1653626	1	174739486	A	G	1.8416e-08	3.6351e-07	0.00217938
1q25.1	13	rs1653627	1	174741017	A	G	4.09156e-08	4.27661e-07	0.00335867
1q25.1	13	rs1653632	1	174755597	C	T	2.64929e-08	4.29427e-07	0.00278661
1q25.1	13	rs16846816	1	174220740	A	G	7.70113e-10	8.6874e-06	1.38525e-06
1q25.1	13	rs16847012	1	174399653	T	C	2.22427e-08	0.000184414	7.57643e-06
1q25.1	13	rs16847337	1	174652259	G	A	3.12256e-08	0.000240815	7.90671e-06
1q25.1	13	rs16847624	1	174918770	A	G	2.79918e-08	7.11296e-05	1.60355e-05
1q25.1	13	rs170768	1	174689925	C	T	2.5185e-11	2.94722e-08	8.7494e-05
1q25.1	13	rs17301013	1	174312813	C	T	1.89552e-09	8.23963e-08	0.000783176
1q25.1	13	rs17302033	1	174897195	C	T	3.20327e-08	0.000139061	1.38587e-05
1q25.1	13	rs17350991	1	174083468	G	T	1.67872e-09	1.03058e-05	2.58928e-06
1q25.1	13	rs1754351	1	174731596	G	A	1.23493e-08	6.50863e-07	0.00101333
1q25.1	13	rs1754355	1	174776545	A	G	3.70443e-08	3.93099e-07	0.00310855
1q25.1	13	rs1754360	1	174744963	C	A	2.59582e-10	2.55845e-06	1.60312e-06
1q25.1	13	rs1793297	1	174753549	A	G	3.5576e-08	5.28929e-07	0.00298467
1q25.1	13	rs1793310	1	174739924	A	G	1.34746e-09	3.58745e-06	3.39663e-06
1q25.1	13	rs1793319	1	174764608	A	G	1.11731e-11	4.88673e-09	0.000123426
1q25.1	13	rs1883262	1	174370242	A	G	2.52636e-08	0.000196618	7.64382e-06
1q25.1	13	rs1894199	1	174804683	C	T	9.53399e-10	4.86461e-06	1.99914e-06
1q25.1	13	rs1894680	1	174922358	G	A	2.45743e-08	6.77796e-05	1.71322e-05
1q25.1	13	rs193082	1	174694577	G	A	3.16672e-08	0.000144438	7.1836e-06
1q25.1	13	rs2006197	1	174401963	T	C	1.0664e-11	2.83832e-08	5.34129e-05
1q25.1	13	rs2038025	1	174543850	G	A	7.02715e-12	2.70206e-08	4.56241e-05
1q25.1	13	rs2049992	1	174325692	A	G	1.01255e-09	5.12255e-08	0.000615727
1q25.1	13	rs2064150	1	174308427	A	G	2.47966e-08	0.000287695	5.73013e-06
1q25.1	13	rs2142632	1	174531176	A	G	1.30436e-08	0.000179775	4.23908e-06
1q25.1	13	rs2142863	1	174270720	C	T	2.66547e-08	0.000299861	6.46647e-06
1q25.1	13	rs2142864	1	174274062	A	G	1.40888e-08	0.000261463	3.08969e-06
1q25.1	13	rs2143114	1	174161430	G	A	1.79076e-09	9.69361e-08	0.000794442
1q25.1	13	rs2205937	1	174363578	C	T	2.85687e-08	0.000208998	7.86841e-06
1q25.1	13	rs2760057	1	174712522	A	G	2.80559e-08	0.000140172	6.62942e-06
1q25.1	13	rs2771401	1	174647440	T	C	2.71012e-08	0.000198812	9.36866e-06
1q25.1	13	rs2860907	1	174172384	T	C	1.28699e-09	7.64934e-06	2.66943e-06
1q25.1	13	rs2860909	1	174274349	T	G	1.39382e-08	0.000259776	3.08625e-06
1q25.1	13	rs2860954	1	174313451	G	T	3.80281e-08	0.000246049	9.02637e-06
1q25.1	13	rs2860955	1	174360518	T	C	2.74934e-08	0.000209218	7.54403e-06
1q25.1	13	rs2860959	1	174372842	G	A	2.52636e-08	0.000196618	7.64382e-06
1q25.1	13	rs2987869	1	174789407	G	T	2.41346e-08	3.08433e-07	0.00271648
1q25.1	13	rs2987874	1	174770191	G	A	1.24823e-08	4.7059e-07	0.00146652
1q25.1	13	rs3018410	1	174818547	A	G	2.57006e-08	2.49038e-07	0.00298945
1q25.1	13	rs3118980	1	174762839	C	T	1.26945e-08	5.04347e-07	0.00142696
1q25.1	13	rs3118990	1	174787724	G	A	1.3524e-08	0.000110545	6.22631e-06
1q25.1	13	rs332763	1	174662620	C	T	6.92887e-10	3.62548e-06	1.60193e-06
1q25.1	13	rs332764	1	174662194	A	G	6.62533e-10	3.86368e-06	1.65021e-06
1q25.1	13	rs332765	1	174655782	C	T	3.14338e-08	7.11735e-07	0.00191425
1q25.1	13	rs332767	1	174655524	T	G	2.97514e-08	0.000128796	8.31162e-06
1q25.1	13	rs332779	1	174685761	A	G	3.64838e-08	0.000162516	8.27181e-06
1q25.1	13	rs332781	1	174687621	C	T	3.8502e-08	0.000161115	8.96715e-06
1q25.1	13	rs332784	1	174689065	T	C	9.92513e-10	3.87614e-06	2.03588e-06
1q25.1	13	rs332786	1	174682722	A	G	3.06793e-08	0.000155336	7.86431e-06
1q25.1	13	rs332795	1	174695923	T	C	1.76673e-08	7.79187e-07	0.00132999
1q25.1	13	rs332796	1	174696280	T	G	2.84232e-11	2.30808e-08	0.000103245
1q25.1	13	rs332798	1	174698234	T	C	8.85862e-10	3.80745e-06	1.87997e-06
1q25.1	13	rs332800	1	174722605	C	T	2.81737e-08	0.000145926	6.43213e-06
1q25.1	13	rs333418	1	174676432	C	T	1.76227e-11	3.02315e-08	6.24647e-05
1q25.1	13	rs333422	1	174633305	G	A	3.13099e-08	0.000199452	1.03437e-05
1q25.1	13	rs333423	1	174635695	A	G	1.86605e-10	4.34532e-06	1.18377e-06
1q25.1	13	rs333436	1	174708207	G	T	2.83433e-08	0.000143494	6.43255e-06
1q25.1	13	rs333471	1	174674200	G	A	7.81132e-10	3.65371e-06	1.7532e-06
1q25.1	13	rs34409674	1	174529384	C	T	1.63561e-08	0.000230546	5.19245e-06
1q25.1	13	rs3737651	1	174444552	G	T	8.13597e-09	4.16473e-07	0.000804275
1q25.1	13	rs3862941	1	174658556	C	A	3.93816e-08	0.000214765	7.81938e-06
1q25.1	13	rs3920486	1	174536852	G	A	1.21913e-08	0.000178154	4.22138e-06
1q25.1	13	rs411665	1	174625701	C	T	2.02203e-08	0.000200797	7.06969e-06
1q25.1	13	rs41472847	1	174444480	G	A	1.70085e-08	0.000205275	5.22518e-06
1q25.1	13	rs4233181	1	174388835	A	G	2.49129e-08	0.000194365	7.66932e-06
1q25.1	13	rs4442420	1	174168805	G	T	2.08617e-11	6.19082e-08	6.2029e-05
1q25.1	13	rs4451598	1	174575714	A	G	1.26107e-08	0.00017153	4.88817e-06
1q25.1	13	rs458242	1	174648885	C	T	3.1454e-08	0.000199759	9.96415e-06
1q25.1	13	rs459078	1	174702910	C	T	8.30089e-10	3.7741e-06	1.74879e-06
1q25.1	13	rs4615901	1	174578570	T	C	2.00453e-08	0.00025561	6.94694e-06
1q25.1	13	rs4650945	1	174084104	G	A	1.39511e-09	7.40744e-08	0.000735706
1q25.1	13	rs4650989	1	174258877	G	A	1.25456e-09	6.91935e-08	0.00060571
1q25.1	13	rs4650990	1	174259081	G	A	1.25558e-09	6.92955e-08	0.00060509
1q25.1	13	rs4651008	1	174311819	C	A	2.53057e-08	0.000270136	7.01603e-06
1q25.1	13	rs4651015	1	174341241	C	T	4.37105e-08	0.000367131	2.29442e-06
1q25.1	13	rs4651114	1	174613901	T	C	2.33812e-08	0.000275509	6.42633e-06
1q25.1	13	rs4651231	1	174900761	T	G	2.67165e-08	6.6964e-05	1.59657e-05
1q25.1	13	rs4651238	1	174921144	A	G	1.38587e-08	3.36571e-07	0.00258019
1q25.1	13	rs4652234	1	174150850	T	C	2.24637e-09	1.18461e-07	0.00084124
1q25.1	13	rs4652274	1	174218572	T	C	1.78946e-11	5.32296e-08	5.55357e-05
1q25.1	13	rs4652365	1	174361597	C	T	4.49218e-08	0.000270681	8.88514e-06
1q25.1	13	rs4652422	1	174388639	A	G	2.51732e-08	0.00019434	7.72213e-06
1q25.1	13	rs4652460	1	174428637	A	G	1.31012e-08	0.000161648	3.89314e-06
1q25.1	13	rs4652500	1	174469794	A	G	2.32573e-10	3.61973e-06	1.26093e-06
1q25.1	13	rs4652513	1	174484932	C	T	1.14838e-08	0.000153999	3.84544e-06
1q25.1	13	rs4652652	1	174565720	T	C	2.04796e-08	0.000254324	6.98725e-06
1q25.1	13	rs6425277	1	174265291	A	G	4.38373e-10	5.10333e-06	1.18949e-06
1q25.1	13	rs6425279	1	174387855	A	G	1.5547e-09	6.5426e-08	0.000752273
1q25.1	13	rs6425280	1	174391324	A	G	4.7916e-09	6.75076e-07	0.000513155
1q25.1	13	rs6425282	1	174462525	C	T	7.89354e-09	4.407e-07	0.000782918
1q25.1	13	rs6425303	1	174880314	A	G	8.80803e-10	3.24489e-06	2.36041e-06
1q25.1	13	rs6425305	1	174885243	G	A	1.26606e-08	2.86074e-07	0.0021441
1q25.1	13	rs6656188	1	174152688	A	G	1.81109e-09	9.23531e-08	0.000807956
1q25.1	13	rs6656925	1	174443299	T	G	1.28295e-08	0.000153448	4.39935e-06
1q25.1	13	rs6658315	1	174459099	T	C	2.02544e-10	3.23699e-06	1.16281e-06
1q25.1	13	rs6658861	1	174857981	G	A	1.50404e-11	4.92807e-09	0.000139569
1q25.1	13	rs6664864	1	174592050	A	G	1.1124e-08	5.78228e-07	0.00100499
1q25.1	13	rs6665216	1	174893245	A	G	1.36905e-08	2.82606e-07	0.00256829
1q25.1	13	rs6666588	1	174218110	G	T	1.22045e-09	9.26042e-06	1.89487e-06
1q25.1	13	rs6666767	1	174326702	A	G	1.02391e-09	5.20721e-08	0.000610708
1q25.1	13	rs6667267	1	174212761	G	A	2.4875e-09	9.54696e-08	0.000915823
1q25.1	13	rs6670315	1	174929600	A	G	1.16846e-08	6.39486e-05	1.13966e-05
1q25.1	13	rs6670617	1	174246712	C	A	6.93554e-10	3.948e-08	0.000583404
1q25.1	13	rs6671824	1	174572859	C	T	1.28752e-08	6.99819e-07	0.00116183
1q25.1	13	rs6674239	1	174433279	C	T	1.30871e-08	0.000161651	3.92922e-06
1q25.1	13	rs6675528	1	174896299	A	G	7.56745e-10	3.15926e-06	2.26095e-06
1q25.1	13	rs6676161	1	174107693	G	A	1.00195e-09	9.17193e-06	1.9035e-06
1q25.1	13	rs6677874	1	174597548	G	A	2.16503e-10	4.51477e-06	1.14453e-06
1q25.1	13	rs6678209	1	174294745	A	G	1.79513e-08	0.00029466	4.15483e-06
1q25.1	13	rs6678286	1	174169619	A	G	1.97287e-10	5.62737e-06	6.39567e-07
1q25.1	13	rs6681390	1	174230469	A	G	1.5243e-09	6.87289e-08	0.000805934
1q25.1	13	rs6681618	1	174170341	T	C	1.66403e-09	9.36983e-08	0.000749896
1q25.1	13	rs6681780	1	174298118	G	A	1.81558e-09	7.90428e-08	0.000760762
1q25.1	13	rs6681970	1	174501836	A	G	2.05015e-10	3.83875e-06	1.1731e-06
1q25.1	13	rs6682997	1	174469002	G	A	1.78597e-08	0.000229702	6.03204e-06
1q25.1	13	rs6683602	1	174586753	C	A	1.30855e-08	7.91007e-07	0.00111919
1q25.1	13	rs6684515	1	174903882	A	C	3.01347e-08	7.47005e-05	1.56076e-05
1q25.1	13	rs6684688	1	174326318	T	C	2.83769e-08	0.000212907	8.35801e-06
1q25.1	13	rs6688577	1	174884161	C	T	9.11328e-12	4.06416e-09	0.00015618
1q25.1	13	rs6689327	1	174433412	A	G	1.22319e-08	0.000152476	3.88339e-06
1q25.1	13	rs6691118	1	174546936	G	A	1.64591e-10	3.35667e-06	1.11095e-06
1q25.1	13	rs6691711	1	174069421	C	T	1.5972e-09	8.40215e-08	0.000759512
1q25.1	13	rs6693198	1	174273439	T	G	1.69487e-08	0.000289235	3.91101e-06
1q25.1	13	rs6696076	1	174119038	G	A	1.52799e-09	8.15384e-08	0.000732233
1q25.1	13	rs6696465	1	174738838	G	A	1.26268e-08	9.49675e-05	5.72318e-06
1q25.1	13	rs6697959	1	174254588	C	T	2.22307e-08	0.000223201	7.01872e-06
1q25.1	13	rs6700482	1	174275837	T	C	1.41795e-08	0.000260563	3.13556e-06
1q25.1	13	rs6701534	1	174387750	A	G	2.48135e-08	0.000197864	7.54423e-06
1q25.1	13	rs724889	1	174149464	C	T	9.69143e-10	9.13263e-06	1.95234e-06
1q25.1	13	rs727279	1	174465164	A	G	7.17913e-09	4.31523e-07	0.000782408
1q25.1	13	rs7512930	1	174288602	A	G	1.36615e-09	6.78889e-08	0.000666499
1q25.1	13	rs7515116	1	174443654	T	C	1.29754e-08	0.00015509	4.42175e-06
1q25.1	13	rs7516410	1	174891671	A	C	3.69481e-08	0.000144028	1.44772e-05
1q25.1	13	rs7523263	1	174383680	G	A	1.61402e-09	6.76522e-08	0.000758965
1q25.1	13	rs7523460	1	174288802	G	T	1.58376e-09	7.22165e-08	0.000741557
1q25.1	13	rs7530265	1	174533741	C	T	1.63224e-10	3.37835e-06	1.10482e-06
1q25.1	13	rs7535987	1	174209978	C	T	8.27676e-10	8.73177e-06	1.52482e-06
1q25.1	13	rs7536102	1	174465939	T	C	2.01215e-10	3.20425e-06	1.21402e-06
1q25.1	13	rs7536987	1	174337116	A	G	6.19818e-10	4.05484e-06	1.56554e-06
1q25.1	13	rs7537517	1	174176363	A	G	2.12329e-09	1.16666e-07	0.000802702
1q25.1	13	rs7537823	1	174471360	T	C	1.21199e-08	0.000147919	4.8707e-06
1q25.1	13	rs7538588	1	174874295	A	C	1.14347e-08	3.0799e-07	0.00211581
1q25.1	13	rs7543147	1	174910326	T	C	3.55994e-08	8.38678e-05	1.68059e-05
1q25.1	13	rs7548540	1	174380810	A	G	1.43092e-09	6.51094e-08	0.000692139
1q25.1	13	rs7552830	1	174290781	C	T	1.64674e-09	7.26332e-08	0.00074001
1q25.1	13	rs7553317	1	174276320	T	C	1.39754e-08	0.000260187	3.08513e-06
1q25.1	13	rs7555067	1	174266642	C	T	1.26956e-09	6.31005e-08	0.000586687
1q25.1	13	rs7555533	1	174559121	A	C	1.14326e-08	6.49444e-07	0.0010746
1q25.1	13	rs909533	1	174500566	A	C	1.33199e-08	0.000175776	5.06136e-06
1q25.1	13	rs913687	1	174775131	A	G	1.15949e-09	4.57453e-06	2.45143e-06
1q25.1	13	rs926327	1	174369859	T	C	2.52636e-08	0.000196618	7.64382e-06
1q25.1	13	rs969472	1	174427700	G	A	1.32815e-08	0.000164113	3.96681e-06
1q25.1	13	rs972361	1	174197408	A	G	2.26274e-09	1.05647e-07	0.000818678
1q25.1	13	rs9804056	1	174907168	T	G	1.28357e-08	3.02769e-07	0.0021434
1q43	14	rs10926958	1	243338216	A	C	7.64356e-11	3.14768e-05	7.26383e-06
1q43	14	rs10926962	1	243355772	T	C	1.04292e-10	4.57612e-05	7.1851e-06
1q43	14	rs10926971	1	243381354	T	C	4.97286e-12	6.85915e-06	5.90373e-06
1q43	14	rs10926978	1	243431654	T	C	6.93757e-12	3.55313e-05	3.25783e-06
1q43	14	rs10926994	1	243500994	C	T	6.58439e-10	6.40823e-05	6.82733e-05
1q43	14	rs12079702	1	243385960	A	G	4.70802e-12	6.34676e-06	5.33704e-06
1q43	14	rs12080886	1	243386036	T	C	4.81523e-12	6.47672e-06	5.81063e-06
1q43	14	rs12091558	1	243453910	C	T	6.60428e-12	4.735e-05	2.58667e-06
1q43	14	rs12741781	1	243428152	T	G	2.94855e-12	1.49414e-05	2.86855e-06
1q43	14	rs1766022	1	243162264	C	T	1.41184e-08	0.000414796	3.05193e-05
1q43	14	rs2171972	1	243383661	A	G	8.57477e-12	6.94424e-06	8.926e-06
1q43	14	rs2275154	1	243433654	A	G	8.91407e-12	3.44508e-05	3.78594e-06
1q43	14	rs35214822	1	243366930	C	T	4.93104e-11	4.29539e-05	4.9806e-06
1q43	14	rs3904683	1	243416525	T	C	1.54361e-12	5.92948e-06	3.3048e-06
1q43	14	rs3943093	1	243458502	C	T	4.82392e-12	2.66803e-05	3.35289e-06
1q43	14	rs4658548	1	243394093	C	T	1.27599e-11	3.64007e-05	2.43231e-06
1q43	14	rs4658552	1	243412936	T	C	2.52336e-12	8.45801e-06	3.31735e-06
1q43	14	rs6429422	1	243472801	T	G	9.61987e-11	4.91218e-05	1.8372e-05
1q43	14	rs6662118	1	243385307	A	G	1.36607e-11	3.47636e-05	2.77139e-06
1q43	14	rs7518350	1	243380513	A	G	4.21834e-12	7.01651e-06	4.92454e-06
1q43	14	rs7528764	1	243380482	G	A	5.25602e-12	7.30487e-06	5.49998e-06
2p24.1	15	rs10176493	2	22558959	T	C	1.20117e-08	0.0220531	4.58314e-07
2p24.1	15	rs10181985	2	22492399	G	A	2.94155e-10	0.00648977	1.43632e-08
2p24.1	15	rs10211373	2	22479075	T	C	1.13021e-08	0.00691252	4.4663e-07
2p24.1	15	rs11124367	2	22515351	T	C	1.08405e-08	0.00535431	1.19179e-06
2p24.1	15	rs11124401	2	22571887	A	G	1.40788e-08	0.0203182	5.60331e-07
2p24.1	15	rs12478745	2	22541141	G	A	1.22964e-08	0.0178593	3.12068e-07
2p24.1	15	rs12614708	2	22568238	C	A	2.00134e-10	0.000163873	1.07509e-06
2p24.1	15	rs12618722	2	22500798	G	T	1.12047e-08	0.00433451	1.43202e-06
2p24.1	15	rs12619197	2	22566548	G	A	1.41521e-09	0.00202733	2.22392e-07
2p24.1	15	rs12624092	2	22555721	A	G	1.51413e-08	0.0265861	4.48871e-07
2p24.1	15	rs12992463	2	22551105	A	C	1.68048e-08	0.025781	6.31069e-07
2p24.1	15	rs13418342	2	22576329	A	C	4.0482e-08	0.0371173	1.8922e-06
2p24.1	15	rs1355178	2	22588525	T	G	5.15509e-12	8.36894e-06	1.69825e-06
2p24.1	15	rs1396726	2	22564251	A	G	3.01517e-08	0.023638	1.31063e-06
2p24.1	15	rs1396727	2	22562107	T	C	2.55913e-08	0.0236557	1.16626e-06
2p24.1	15	rs1463979	2	22570074	A	G	2.42764e-10	0.000278	8.67645e-07
2p24.1	15	rs1463980	2	22567003	A	G	6.91209e-09	0.0128678	4.48226e-07
2p24.1	15	rs1876767	2	22600932	G	T	2.31919e-12	4.34954e-06	2.19931e-06
2p24.1	15	rs1876768	2	22600952	G	T	3.38307e-12	4.04233e-06	2.89987e-06
2p24.1	15	rs2136377	2	22603707	G	T	1.6635e-11	1.17497e-05	8.08672e-06
2p24.1	15	rs2339518	2	22598926	C	T	2.56689e-08	0.0164009	4.58596e-06
2p24.1	15	rs4277554	2	22556804	T	G	1.31151e-08	0.0251258	4.57131e-07
2p24.1	15	rs4557006	2	22443840	G	A	2.51481e-08	0.000473741	4.00918e-05
2p24.1	15	rs4558613	2	22558690	A	G	1.368e-08	0.0239205	5.13098e-07
2p24.1	15	rs4589792	2	22498479	C	T	8.49888e-09	0.00422298	1.01185e-06
2p24.1	15	rs4665495	2	22501253	T	G	6.41105e-09	0.00402168	8.46454e-07
2p24.1	15	rs5015511	2	22546852	G	A	3.9981e-08	0.00818343	2.81832e-05
2p24.1	15	rs6741228	2	22548774	T	C	1.28548e-09	0.00214837	1.44673e-06
2p24.1	15	rs6748263	2	22477818	G	A	1.27957e-10	0.00321106	1.66673e-08
2p24.1	15	rs7369477	2	22500952	G	A	9.05314e-09	0.0164488	2.35281e-07
2p24.1	15	rs7425354	2	22521853	T	G	6.84153e-09	0.0169042	2.23792e-07
2p24.1	15	rs7576704	2	22554905	C	A	1.8507e-08	0.0251179	7.66152e-07
2p24.1	15	rs8179610	2	22500090	G	T	1.08231e-08	0.00487331	1.33433e-06
2p23.3	16	rs12612492	2	24093756	C	T	1.58238e-08	0.00163309	2.6936e-05
2p23.3	16	rs12616649	2	23890913	G	A	1.98391e-08	0.00219668	2.16088e-05
2p23.3	16	rs6751655	2	24155478	A	G	2.99641e-08	0.00238634	2.83217e-05
2p23.3	16	rs963725	2	24148231	T	C	4.65967e-08	0.00206641	3.72499e-05
2p16.3	17	rs10445932	2	50986128	T	C	2.37314e-08	0.000259494	2.66913e-06
2p16.3	17	rs3914722	2	50991039	G	A	1.82876e-08	0.000177473	4.4819e-06
2q11.2	18	rs11123802	2	100487001	C	T	2.41631e-08	0.000326811	0.00078548
2q11.2	18	rs12105749	2	100500674	C	T	3.49889e-08	0.000358498	0.00075688
2q11.2	18	rs1346623	2	100480281	G	A	4.41015e-12	7.13924e-07	1.55232e-05
2q11.2	18	rs2309687	2	100480919	C	T	4.70934e-12	7.22296e-07	1.58924e-05
2q11.2	18	rs4850917	2	100493439	A	G	2.61627e-12	8.2034e-07	1.58002e-05
2q11.2	18	rs4850918	2	100504599	C	T	2.76695e-12	1.38254e-06	7.71109e-06
2q11.2	18	rs7590354	2	100497843	C	T	3.54745e-12	1.03571e-06	9.84364e-06
2q12.1	19	rs17343925	2	104426377	G	T	1.74233e-09	4.95272e-05	1.27245e-05
2q33.3	20	rs11695409	2	208088987	G	A	1.01428e-09	4.31588e-09	0.00354281
2q33.3	20	rs1263674	2	208055723	T	C	1.8179e-10	2.79885e-07	6.45814e-05
2q33.3	20	rs1263686	2	208050149	C	T	1.29292e-10	2.38761e-07	4.97746e-05
2q33.3	20	rs2111592	2	208049581	G	A	1.25199e-10	2.76541e-07	3.60431e-05
2q33.3	20	rs2216375	2	208079942	T	C	4.35474e-10	4.56084e-07	6.82105e-05
2q33.3	20	rs2284928	2	208023968	T	C	6.29465e-09	8.86984e-07	0.000492618
2q33.3	20	rs723305	2	208073417	G	A	2.58114e-10	3.29276e-07	6.55671e-05
2q33.3	20	rs7568824	2	208025957	C	A	4.79969e-09	8.01565e-07	0.000513305
2q33.3	20	rs759663	2	208080975	G	A	3.29068e-10	5.5291e-07	5.13476e-05
2q33.3	20	rs7603172	2	208020941	G	A	4.25733e-09	6.78369e-07	0.000504832
2q34	21	rs1027901	2	211287315	A	G	2.208e-08	0.0322823	2.87224e-07
2q34	21	rs1044708	2	211298180	T	G	2.4867e-08	0.0335235	2.21046e-07
2q34	21	rs10804181	2	211254655	G	T	2.12964e-08	0.0369877	2.97841e-07
2q34	21	rs10932342	2	211409800	G	T	4.45937e-08	0.0371535	2.25748e-07
2q34	21	rs10932343	2	211427576	C	T	3.30684e-08	0.039147	1.6669e-07
2q34	21	rs17771664	2	211353114	G	A	5.55008e-10	0.00697142	3.46813e-08
2q34	21	rs17822981	2	211355495	A	G	5.22617e-10	0.00696368	3.3133e-08
2q34	21	rs2287431	2	211320288	A	C	1.0926e-09	0.0194501	3.36931e-08
2q34	21	rs2664232	2	211397786	G	A	4.19132e-08	0.0496129	1.64217e-07
2q34	21	rs2887913	2	211420207	A	C	2.64666e-08	0.039198	1.23091e-07
2q34	21	rs3770699	2	211304138	G	T	1.2423e-08	0.0281757	9.21347e-08
2q34	21	rs3821136	2	211299687	G	A	2.09262e-08	0.0340781	2.22734e-07
2q34	21	rs3851937	2	211258110	C	T	1.95946e-08	0.0362794	2.93798e-07
2q34	21	rs6435569	2	211289689	G	A	2.22545e-08	0.0378271	1.42576e-07
2q34	21	rs6725770	2	211354198	G	A	5.34407e-10	0.00696286	3.37776e-08
2q34	21	rs6729280	2	211354906	C	A	5.44283e-10	0.00696587	3.44995e-08
2q34	21	rs6744672	2	211424398	G	A	3.46876e-08	0.0356921	1.89267e-07
2q34	21	rs6745925	2	211264173	G	A	1.85317e-08	0.0335634	2.62891e-07
2q34	21	rs715	2	211543055	T	C	1.27894e-09	0.00334493	1.34941e-08
2q34	21	rs981024	2	211396680	G	A	3.26645e-08	0.0474069	1.12311e-07
2q37.1	22	rs1003540	2	234825884	A	G	5.1539e-32	6.24934e-11	1.38037e-20
2q37.1	22	rs10166942	2	234825093	T	C	3.78274e-32	5.50842e-11	1.2085e-20
2q37.1	22	rs10189040	2	234843191	A	G	4.36994e-26	7.95566e-09	9.99883e-17
2q37.1	22	rs10490012	2	234843494	C	T	6.14396e-26	1.06857e-08	1.17773e-16
2q37.1	22	rs10490014	2	234872512	A	G	2.03054e-11	0.000101109	4.55258e-08
2q37.1	22	rs10929317	2	234811911	G	T	3.39932e-21	3.61633e-06	1.50564e-13
2q37.1	22	rs10929319	2	234854934	A	G	7.14611e-14	4.02058e-05	1.44678e-08
2q37.1	22	rs11562941	2	234815167	G	A	1.84927e-21	3.41453e-06	8.61169e-14
2q37.1	22	rs11562954	2	234837513	T	C	4.11071e-18	4.37925e-05	2.13187e-11
2q37.1	22	rs11563065	2	234796385	C	T	2.8574e-13	0.000228754	1.43277e-08
2q37.1	22	rs12470426	2	234846401	G	A	4.7746e-17	5.98787e-05	6.13341e-11
2q37.1	22	rs12473889	2	234844945	A	G	1.77639e-17	8.53234e-05	2.68256e-11
2q37.1	22	rs17862913	2	234793402	G	T	1.29443e-13	0.000262585	7.91973e-09
2q37.1	22	rs17862920	2	234827995	C	T	1.96539e-21	7.56196e-06	4.11342e-14
2q37.1	22	rs17862921	2	234829120	T	G	1.70135e-21	5.43391e-06	4.4613e-14
2q37.1	22	rs17864734	2	234800159	G	A	2.41013e-13	0.000233284	1.19492e-08
2q37.1	22	rs2108809	2	234848231	C	T	3.71087e-14	3.53263e-05	8.81046e-09
2q37.1	22	rs2362290	2	234825369	G	A	4.78533e-32	6.30628e-11	1.26249e-20
2q37.1	22	rs4663983	2	234815005	A	G	1.35223e-31	2.68298e-10	1.48016e-20
2q37.1	22	rs4663988	2	234853128	C	T	6.60321e-14	3.95281e-05	1.36418e-08
2q37.1	22	rs6431648	2	234833457	G	A	1.61051e-27	4.02185e-09	1.05827e-17
2q37.1	22	rs653844	2	234794286	A	G	1.46175e-13	0.000231537	9.36961e-09
2q37.1	22	rs6711120	2	234845134	G	A	5.77055e-26	8.36747e-09	1.2611e-16
2q37.1	22	rs6727154	2	234788734	G	A	1.21109e-13	0.000307124	6.59789e-09
2q37.1	22	rs6740118	2	234860106	C	T	1.69238e-13	3.91215e-05	2.05085e-08
2q37.1	22	rs685139	2	234758539	T	C	9.6255e-13	0.000117361	3.43736e-07
2q37.1	22	rs7562952	2	234840357	T	C	1.05421e-17	7.0464e-05	2.04885e-11
2q37.1	22	rs7577262	2	234818869	G	A	1.28527e-20	5.07411e-06	2.53621e-13
2q37.1	22	rs758275	2	234838020	A	G	3.30246e-26	7.01017e-09	9.86425e-17
2q37.1	22	rs758276	2	234837808	A	G	1.44377e-26	5.59667e-09	8.61235e-17
2q37.1	22	rs765900	2	234806833	G	A	4.60425e-15	0.000223829	1.22721e-10
2q37.1	22	rs9646720	2	234847573	A	G	1.67855e-25	7.84337e-09	1.94649e-16
3p24.1	23	rs6790925	3	30480085	C	T	3.06206e-08	NA	1.06723e-06
3p21.31	24	rs10049087	3	50123417	A	G	7.7488e-10	1.21758e-06	0.000154062
3p21.31	24	rs10154992	3	49276077	C	T	2.15156e-09	5.83583e-05	0.000133954
3p21.31	24	rs10452032	3	49680973	G	A	6.33595e-09	1.14024e-06	0.00040004
3p21.31	24	rs1061474	3	50144951	T	C	2.41197e-11	6.04088e-08	7.63691e-05
3p21.31	24	rs1062633	3	49924940	T	C	1.1962e-09	3.51532e-07	0.000193919
3p21.31	24	rs1078341	3	49685592	A	G	6.51652e-09	1.2173e-06	0.000395911
3p21.31	24	rs10865956	3	49581559	C	A	1.74373e-08	0.000142326	0.000289782
3p21.31	24	rs11130183	3	49228946	A	G	1.82783e-09	7.27599e-05	0.00010388
3p21.31	24	rs11130186	3	49275828	A	G	2.04956e-09	5.61797e-05	0.000132424
3p21.31	24	rs11130213	3	49712297	C	T	2.00908e-10	1.82996e-07	0.000825444
3p21.31	24	rs11130217	3	49737323	A	G	2.91871e-09	9.79834e-07	0.000288492
3p21.31	24	rs1131095	3	49714225	T	C	1.85522e-10	1.74401e-07	0.000813323
3p21.31	24	rs1138536	3	50153356	T	C	2.0964e-11	5.50305e-08	7.15802e-05
3p21.31	24	rs11709573	3	49956628	C	T	4.25291e-11	1.34686e-08	0.000216559
3p21.31	24	rs11709734	3	49745235	G	A	1.58586e-09	7.49459e-07	0.000205272
3p21.31	24	rs11710434	3	49346130	T	C	1.1538e-08	0.000118206	0.000217176
3p21.31	24	rs11711407	3	50225029	A	G	1.00759e-10	9.20895e-08	0.000286349
3p21.31	24	rs11712056	3	49914397	T	C	1.31963e-10	1.21162e-08	0.000725064
3p21.31	24	rs11713193	3	49924424	G	A	2.65415e-09	4.01201e-07	0.000402555
3p21.31	24	rs11718165	3	49696797	A	G	2.23565e-10	1.93386e-07	0.000860872
3p21.31	24	rs11720705	3	49753788	A	G	5.03038e-09	8.1043e-07	0.000515425
3p21.31	24	rs11919418	3	50233215	T	G	7.63959e-10	9.78122e-08	0.000286766
3p21.31	24	rs12496973	3	50002245	T	C	1.38335e-09	3.02166e-07	0.000446788
3p21.31	24	rs12583	3	49571462	G	T	1.84654e-08	0.000134979	0.000303517
3p21.31	24	rs12632110	3	50224225	A	G	5.35254e-10	8.31239e-08	0.000252939
3p21.31	24	rs12637671	3	50224562	G	A	9.83157e-10	1.57981e-07	0.000260888
3p21.31	24	rs12715437	3	49751856	T	C	3.19014e-09	1.07974e-06	0.000293768
3p21.31	24	rs13060128	3	50025028	A	G	1.41884e-09	2.98589e-07	0.000458107
3p21.31	24	rs13067082	3	50221715	A	G	7.6644e-10	1.00906e-07	0.000274667
3p21.31	24	rs13096474	3	49443081	T	C	2.307e-08	0.000154078	0.000353136
3p21.31	24	rs13096480	3	49658084	A	G	6.24237e-09	1.10401e-06	0.000408902
3p21.31	24	rs13322887	3	49555583	G	A	1.66882e-08	0.000127356	0.000293265
3p21.31	24	rs1352889	3	49652148	T	C	5.15687e-09	1.03922e-06	0.000394001
3p21.31	24	rs1464569	3	49460350	A	G	1.52362e-08	0.000119571	0.000309649
3p21.31	24	rs17080528	3	49389842	C	T	5.98148e-10	5.45341e-07	0.000460342
3p21.31	24	rs17657688	3	50033228	T	C	4.91573e-11	2.47088e-08	0.000223493
3p21.31	24	rs1801143	3	49570200	C	T	7.42223e-10	6.98942e-07	0.000448715
3p21.31	24	rs1858828	3	50242387	G	T	1.05558e-08	5.00794e-06	0.000722982
3p21.31	24	rs1873625	3	49666964	C	A	1.21495e-10	6.97416e-07	0.000229061
3p21.31	24	rs1982861	3	49577665	A	G	1.77335e-08	0.000135022	0.000296399
3p21.31	24	rs1996664	3	49878395	A	G	5.85578e-09	1.06708e-06	0.000429789
3p21.31	24	rs2013208	3	50129399	C	T	7.37153e-10	7.89222e-07	0.000189427
3p21.31	24	rs2131108	3	49665390	G	A	6.3688e-09	1.13063e-06	0.000407317
3p21.31	24	rs2140270	3	49439440	A	G	1.56812e-08	0.00013363	0.00027954
3p21.31	24	rs2230590	3	49936102	T	C	1.44658e-09	3.08268e-07	0.000274545
3p21.31	24	rs2236940	3	50244080	G	A	9.38112e-09	4.63856e-06	0.000302504
3p21.31	24	rs2236941	3	50247824	C	T	1.09829e-08	4.4961e-06	0.000386827
3p21.31	24	rs2240326	3	50128386	G	A	7.5001e-10	1.20753e-06	0.000150993
3p21.31	24	rs2240327	3	50113034	A	G	7.28943e-10	1.09962e-06	0.000156225
3p21.31	24	rs2240329	3	50107512	G	A	1.524e-09	3.3334e-07	0.000454958
3p21.31	24	rs2247510	3	50126215	C	A	2.06769e-11	6.46035e-08	6.40486e-05
3p21.31	24	rs2252833	3	50004209	G	A	1.30381e-09	2.98203e-07	0.000433609
3p21.31	24	rs2280406	3	49941436	G	A	1.51108e-08	3.68502e-06	0.000457288
3p21.31	24	rs2282749	3	50250837	T	C	9.52996e-10	1.89451e-06	0.00028438
3p21.31	24	rs2312462	3	49601255	T	C	1.77651e-08	0.000148193	0.000277381
3p21.31	24	rs2329021	3	49679072	G	A	6.35548e-09	1.12388e-06	0.000406934
3p21.31	24	rs2352984	3	49948728	T	C	3.65567e-11	1.49875e-08	0.000197798
3p21.31	24	rs2526397	3	50187790	G	T	1.32056e-08	1.79953e-07	0.000880018
3p21.31	24	rs2526743	3	50115245	G	A	7.85151e-10	9.7013e-07	0.00017516
3p21.31	24	rs2526748	3	50080439	A	G	1.37387e-09	3.21593e-07	0.00043025
3p21.31	24	rs2526751	3	50064867	T	C	1.47785e-09	3.72064e-07	0.000436695
3p21.31	24	rs2526754	3	50125996	G	A	7.90926e-10	9.43749e-07	0.000179396
3p21.31	24	rs2624826	3	50155468	T	G	2.28891e-11	5.60342e-08	7.76118e-05
3p21.31	24	rs2624843	3	49997963	G	A	1.29968e-09	2.98955e-07	0.000433168
3p21.31	24	rs2624853	3	50128893	A	G	7.47396e-10	9.3862e-07	0.000170793
3p21.31	24	rs2681780	3	49897830	C	T	1.48463e-09	1.51969e-07	0.000459776
3p21.31	24	rs2681781	3	49898273	A	G	1.5314e-09	1.53567e-07	0.000455402
3p21.31	24	rs2777888	3	49898000	A	G	1.477e-09	1.50728e-07	0.000450575
3p21.31	24	rs2856234	3	50139142	A	G	1.53054e-09	3.57819e-07	0.000434996
3p21.31	24	rs2856236	3	50161717	A	C	7.90592e-10	1.0347e-06	0.000167892
3p21.31	24	rs2856237	3	50158774	A	G	1.38099e-11	5.55781e-08	5.86726e-05
3p21.31	24	rs2856238	3	50158191	T	C	1.36949e-11	5.54416e-08	5.88132e-05
3p21.31	24	rs2883057	3	49998282	C	T	1.32157e-09	3.98292e-07	0.000391272
3p21.31	24	rs2883059	3	49902160	T	C	2.42392e-11	4.81519e-09	0.000291628
3p21.31	24	rs3197999	3	49721532	G	A	1.98522e-09	4.3564e-07	0.00176183
3p21.31	24	rs3448	3	49396751	T	C	1.67983e-08	0.000125742	0.000309602
3p21.31	24	rs34762726	3	49689210	G	A	4.25326e-10	3.77989e-07	0.000793035
3p21.31	24	rs34877766	3	50234126	A	G	5.21664e-11	6.97662e-08	0.000236823
3p21.31	24	rs3774734	3	50108792	C	A	6.1951e-11	2.4094e-08	0.000239802
3p21.31	24	rs3774745	3	50204745	C	T	1.22411e-09	1.49488e-06	0.000214336
3p21.31	24	rs3774759	3	49939120	G	T	3.71786e-11	1.32958e-08	0.000199833
3p21.31	24	rs3796386	3	49899795	G	A	1.8088e-11	3.5439e-09	0.000250493
3p21.31	24	rs3811697	3	49590770	C	T	6.77758e-10	9.37893e-07	0.000430136
3p21.31	24	rs3811699	3	49396360	T	C	6.24681e-10	6.37847e-07	0.000443607
3p21.31	24	rs3866330	3	49582994	T	C	1.93009e-08	0.000148339	0.000304518
3p21.31	24	rs3905330	3	49550774	A	G	1.15479e-08	9.55212e-05	0.000221385
3p21.31	24	rs4241407	3	49600319	G	A	1.64787e-08	0.000146476	0.000265941
3p21.31	24	rs4283605	3	49678651	A	G	2.45167e-10	2.17483e-07	0.000852604
3p21.31	24	rs4625	3	49572140	A	G	1.28891e-09	6.78927e-07	0.00060931
3p21.31	24	rs4688689	3	50035542	C	T	1.31882e-09	3.89211e-07	0.000395006
3p21.31	24	rs4688690	3	50022292	G	A	1.30882e-09	3.88221e-07	0.000395805
3p21.31	24	rs4688745	3	50240338	T	C	1.8278e-09	1.82718e-06	0.000424025
3p21.31	24	rs4688755	3	50064424	G	A	1.49608e-09	3.71569e-07	0.000431763
3p21.31	24	rs4688758	3	50028385	G	A	1.39553e-09	3.81866e-07	0.000418306
3p21.31	24	rs4855833	3	49657441	A	G	6.32295e-09	1.0986e-06	0.000414636
3p21.31	24	rs4855846	3	49683526	G	A	6.51652e-09	1.2173e-06	0.000395289
3p21.31	24	rs4855882	3	49715354	G	T	5.28242e-09	1.00283e-06	0.000388534
3p21.31	24	rs4855885	3	49690199	G	A	8.67815e-09	1.45777e-06	0.000396728
3p21.31	24	rs4955417	3	49298205	T	C	2.08142e-09	5.75731e-05	0.000131023
3p21.31	24	rs4955430	3	49378088	G	A	1.01575e-08	8.99116e-05	0.000240193
3p21.31	24	rs4955439	3	49245645	T	G	2.14156e-09	5.91582e-05	0.000134244
3p21.31	24	rs4955443	3	49286618	T	G	2.04135e-09	5.61198e-05	0.000131702
3p21.31	24	rs6446193	3	50059758	T	C	1.30851e-09	2.86406e-07	0.00044525
3p21.31	24	rs6446257	3	49253492	C	T	2.17017e-09	5.87497e-05	0.000134594
3p21.31	24	rs6446272	3	49463287	G	A	5.77588e-10	4.98205e-07	0.000465051
3p21.31	24	rs6762477	3	50093209	G	A	6.68474e-11	2.67252e-08	0.000238897
3p21.31	24	rs6765484	3	50041313	C	T	1.20214e-09	2.61467e-07	0.000496619
3p21.31	24	rs6766131	3	49538932	T	C	7.52925e-10	6.57619e-07	0.000478001
3p21.31	24	rs6769821	3	49244657	G	A	2.26101e-09	7.3816e-05	0.000116067
3p21.31	24	rs6771546	3	49968572	T	C	1.28053e-09	2.88294e-07	0.000435069
3p21.31	24	rs6772095	3	49978069	C	T	1.35857e-09	3.96331e-07	0.000399869
3p21.31	24	rs6774202	3	49687779	T	G	6.65512e-09	1.22902e-06	0.000400813
3p21.31	24	rs6774354	3	49961780	G	A	3.04826e-11	1.59949e-08	0.000162861
3p21.31	24	rs6778080	3	49317338	T	C	2.51303e-09	5.50653e-05	0.000168912
3p21.31	24	rs6779524	3	49450449	C	T	4.26139e-10	6.26879e-07	0.000363459
3p21.31	24	rs6792892	3	49995518	T	C	1.0489e-09	2.55246e-07	0.000436514
3p21.31	24	rs6803222	3	49665976	T	G	1.25063e-10	7.45563e-07	0.000224857
3p21.31	24	rs6809851	3	49309787	C	A	2.29957e-09	7.1969e-05	0.000108739
3p21.31	24	rs6809879	3	49834571	A	G	1.35662e-08	2.876e-06	0.000509364
3p21.31	24	rs6997	3	49453834	C	T	4.19688e-10	6.14088e-07	0.000364988
3p21.31	24	rs7061	3	50114515	C	T	2.52398e-11	6.57227e-08	6.96681e-05
3p21.31	24	rs7429661	3	49228800	G	A	1.7426e-09	7.25159e-05	9.47865e-05
3p21.31	24	rs7430334	3	50078221	T	C	5.43522e-11	2.76855e-08	0.000217237
3p21.31	24	rs7613875	3	49971514	C	A	1.94987e-09	1.35743e-06	0.000245838
3p21.31	24	rs7615206	3	49937505	T	C	4.57781e-11	1.45467e-08	0.000214725
3p21.31	24	rs7617480	3	49210732	A	C	1.75041e-08	0.000356346	0.000115932
3p21.31	24	rs7619016	3	49272589	C	T	1.99362e-09	5.74111e-05	0.000121257
3p21.31	24	rs7619789	3	49476263	T	C	1.42563e-08	0.000121055	0.00027915
3p21.31	24	rs7621026	3	49975334	A	G	1.39452e-09	3.02907e-07	0.000449024
3p21.31	24	rs7626076	3	49298139	G	A	1.96838e-09	5.81814e-05	0.000117972
3p21.31	24	rs7628058	3	50039474	G	A	1.34672e-09	3.89949e-07	0.000400207
3p21.31	24	rs7628207	3	49754970	T	C	1.73797e-09	8.14573e-07	0.000210046
3p21.31	24	rs7637711	3	49829653	A	G	5.05788e-09	1.01057e-06	0.000354515
3p21.31	24	rs7644148	3	49545241	G	A	1.21049e-08	9.83308e-05	0.00023575
3p21.31	24	rs7646366	3	49470668	G	A	5.8852e-10	4.96942e-07	0.000480166
3p21.31	24	rs868891	3	49949071	A	G	3.70247e-11	1.28024e-08	0.000199346
3p21.31	24	rs8897	3	49460407	C	T	1.56426e-08	0.000114864	0.00032139
3p21.31	24	rs9311446	3	50092226	G	A	1.4736e-09	4.22884e-07	0.00041336
3p21.31	24	rs940045	3	49449638	G	A	1.36348e-08	0.000150487	0.000218491
3p21.31	24	rs952594	3	49908023	G	A	2.06035e-11	4.44702e-09	0.00023038
3p21.31	24	rs9586	3	49213637	C	T	1.65005e-08	0.00065906	6.72558e-05
3p21.31	24	rs974495	3	49400482	T	C	1.56978e-08	0.000164727	0.0002694
3p21.31	24	rs9812791	3	49682311	G	A	2.44019e-10	2.10815e-07	0.000869671
3p21.31	24	rs9814664	3	50078541	C	T	1.4644e-09	3.28437e-07	0.000444307
3p21.31	24	rs9814873	3	49454112	A	G	3.88116e-10	5.27755e-07	0.000390792
3p21.31	24	rs9822268	3	49719729	G	A	2.98725e-10	1.98231e-07	0.000910883
3p21.31	24	rs9824435	3	49674343	C	T	6.98739e-09	1.0598e-06	0.000425038
3p21.31	24	rs9829155	3	49817450	T	C	4.99609e-09	1.53293e-06	0.000335718
3p21.31	24	rs9831648	3	49214303	G	T	2.98201e-08	0.000454879	0.000140437
3p21.31	24	rs9834003	3	49216472	T	C	1.90266e-09	8.56677e-05	9.43546e-05
3p21.31	24	rs9835157	3	49797769	G	A	3.44035e-09	1.23283e-06	0.000295457
3p21.31	24	rs9837027	3	49597013	C	T	7.34802e-10	1.0665e-06	0.000430934
3p21.31	24	rs9853683	3	49512588	A	G	6.92014e-10	6.70895e-07	0.000452354
3p21.31	24	rs9858213	3	49731861	G	T	1.58258e-10	1.54378e-07	0.000773958
3p21.31	24	rs9858280	3	49597737	T	C	7.36207e-10	1.06728e-06	0.000431567
3p21.31	24	rs9858542	3	49701983	G	A	2.0384e-10	2.18459e-07	0.000776589
3p21.31	24	rs9860055	3	49506900	C	T	1.45321e-08	0.000125178	0.00026017
3p21.31	24	rs9861216	3	50059339	T	C	1.30851e-09	2.86406e-07	0.00044525
3p21.31	24	rs9862534	3	49598064	T	C	1.6943e-08	0.000145012	0.000282996
3p21.31	24	rs9866695	3	50069452	G	T	1.51858e-09	3.8267e-07	0.000435413
3p21.31	24	rs9870755	3	49809841	C	T	4.90486e-09	1.19688e-06	0.000380636
3p21.31	24	rs9870858	3	49769071	C	T	1.80671e-09	8.33016e-07	0.000214992
3p21.31	24	rs9871024	3	49554241	T	C	1.50541e-08	0.000127035	0.000256675
3p21.31	24	rs9875617	3	49634696	G	A	6.2479e-10	8.40867e-07	0.000446701
3p21.31	24	rs9882740	3	49702484	T	C	1.87453e-10	1.90359e-07	0.000783035
3p21.31	24	rs9883000	3	49667691	T	C	6.42521e-09	1.13063e-06	0.00040802
3p12.3	25	rs1447846	3	77569821	A	G	3.37654e-09	0.000846185	9.20095e-07
3p12.3	25	rs1470572	3	77565945	T	C	3.71293e-09	0.000821509	1.01198e-06
3p12.3	25	rs1523769	3	77639342	A	G	1.42338e-08	0.000493418	1.74273e-06
3p12.3	25	rs1666119	3	77601394	T	C	1.14681e-08	0.000498178	1.15274e-06
3p12.3	25	rs6548513	3	77562769	G	T	4.30084e-09	0.00080273	1.34855e-06
3p12.3	25	rs775733	3	77637667	A	G	1.77919e-08	0.000565695	1.95759e-06
3p12.3	25	rs775747	3	77596134	A	G	1.10563e-08	0.000469034	1.16103e-06
3p12.3	25	rs775760	3	77586597	A	C	1.18619e-09	0.00028533	5.24599e-07
3p12.3	25	rs775775	3	77570375	T	C	4.88655e-09	0.00102037	9.59916e-07
3p12.3	25	rs796529	3	77580215	A	C	3.12184e-09	0.00060014	1.26106e-06
3p12.3	25	rs808966	3	77609776	T	C	1.16931e-08	0.000461211	1.21856e-06
3p12.3	25	rs9839344	3	77566573	A	G	3.96876e-09	0.0008778	1.02762e-06
3q26.31	26	rs247975	3	173107443	T	C	6.83162e-11	3.7644e-05	2.93123e-06
3q26.31	26	rs488029	3	173119378	G	A	2.95345e-09	4.13776e-05	0.000119596
3q26.31	26	rs536445	3	173120103	C	T	1.50464e-09	3.632e-05	5.82685e-05
3q26.31	26	rs583514	3	173114167	T	C	1.2572e-11	6.86662e-06	4.69371e-06
3q26.31	26	rs686998	3	173119768	A	G	1.22108e-09	6.14923e-05	4.11838e-05
3q26.31	26	rs792361	3	173044559	G	T	2.26287e-08	0.00051244	7.50895e-05
4p16.3	27	rs16843629	4	2946481	A	G	2.44823e-08	1.44768e-05	0.00075511
4p16.3	27	rs2471336	4	2997611	T	C	2.30872e-08	0.000161124	8.26329e-05
4p16.3	27	rs2471338	4	2994107	T	G	1.80853e-08	0.000136972	7.22607e-05
4p16.3	27	rs2471351	4	2984903	T	C	1.99214e-08	0.000150807	6.98521e-05
4p16.3	27	rs2515963	4	2960430	C	T	1.92631e-08	6.96712e-05	0.000157173
4p16.3	27	rs2995797	4	2950717	G	A	2.26229e-08	0.000145333	0.000112951
4p16.3	27	rs3021146	4	2958186	A	G	7.85546e-09	4.84992e-05	6.07511e-05
4q12	28	rs2412771	4	57761417	T	C	1.17206e-08	0.000792509	0.000215374
4q12	28	rs7684253	4	57727311	C	T	3.87023e-09	0.000155226	0.000210789
4q13.2	29	rs11131666	4	67863307	T	G	2.80511e-08	0.0132737	7.17445e-07
4q13.2	29	rs1383724	4	67856157	A	G	2.5857e-08	0.0145744	5.39767e-07
4q13.2	29	rs4860809	4	67870395	T	C	2.42658e-08	0.0140198	5.8159e-07
4q13.2	29	rs6831786	4	67875548	C	A	2.83253e-08	0.0151749	6.38985e-07
4q13.2	29	rs787361	4	67904595	C	T	4.89054e-08	0.0198536	4.58036e-07
4q24	30	rs13114738	4	103284865	C	T	1.17693e-08	1.8253e-05	0.000123102
4q24	30	rs13126505	4	102865304	G	A	1.62375e-08	0.00173433	2.286e-05
4q24	30	rs151390	4	103183510	C	T	2.14221e-08	8.21442e-06	0.00270626
4q24	30	rs17199964	4	102707791	G	A	2.3706e-08	0.000172158	0.000278865
4q24	30	rs233816	4	103206555	G	T	4.43513e-08	0.000182833	0.000472903
4q25	31	rs11729080	4	112503872	G	A	6.33948e-10	3.23741e-05	2.26321e-05
5p13.3	32	rs1039325	5	30761421	T	G	3.01275e-08	NA	2.67299e-10
5p13.3	32	rs12517438	5	30842054	T	G	2.71965e-10	0.0065873	1.05456e-08
5p13.3	32	rs1392446	5	30831387	C	T	6.55401e-10	0.0110833	5.19843e-09
5p13.3	32	rs1921111	5	30870858	G	A	8.24377e-09	NA	8.17921e-08
5p13.3	32	rs1921115	5	30875225	A	G	2.30365e-08	NA	1.86672e-07
5p13.3	32	rs2066930	5	30843839	A	G	1.20734e-08	0.00034763	0.000104247
5p13.3	32	rs2330614	5	30848710	T	C	2.68913e-08	NA	2.34554e-07
5p13.3	32	rs35733856	5	30830597	G	A	3.35385e-11	0.0172454	1.57476e-09
5p13.3	32	rs4413540	5	30814680	C	T	1.2742e-08	0.0255133	1.55395e-08
5p13.3	32	rs4502841	5	30863015	G	A	4.55288e-13	0.00337325	3.56462e-10
5q22.3	33	rs554843	5	113654597	C	A	2.91468e-08	0.000222047	0.000521672
5q23.1	34	rs7716347	5	120132274	C	T	4.5552e-08	NA	1.53271e-08
5q35.3	35	rs10037055	5	176691279	T	G	1.4388e-08	0.0236345	3.56781e-07
5q35.3	35	rs10063803	5	176667327	C	A	1.34414e-08	0.0212154	3.7497e-07
5q35.3	35	rs6886255	5	176718361	A	G	1.3767e-08	0.02256	3.53789e-07
6p24.1	36	rs1014342	6	12923157	T	C	3.21371e-17	5.42339e-07	1.99349e-09
6p24.1	36	rs10807323	6	12795031	G	A	1.4304e-11	NA	1.39556e-08
6p24.1	36	rs12215208	6	12850294	C	T	2.72918e-12	0.00493699	1.65783e-07
6p24.1	36	rs13201878	6	12943066	A	G	2.98528e-08	0.000842532	5.09387e-05
6p24.1	36	rs13219256	6	12898292	C	T	5.86218e-09	0.00035582	1.12239e-05
6p24.1	36	rs1332844	6	12889004	C	T	2.35935e-15	1.52141e-06	1.88838e-08
6p24.1	36	rs1332845	6	12892456	A	G	4.14856e-09	0.000312215	1.13282e-05
6p24.1	36	rs1332847	6	12892754	C	T	4.64607e-09	0.000338475	1.11592e-05
6p24.1	36	rs1537340	6	12881855	G	A	3.05488e-11	0.000124605	6.1532e-07
6p24.1	36	rs2026458	6	12825874	C	T	1.60627e-11	0.0194905	3.6175e-08
6p24.1	36	rs2327621	6	12922689	G	A	4.53252e-16	1.32934e-06	9.5984e-09
6p24.1	36	rs2876303	6	12919867	G	A	4.18048e-17	7.0692e-07	1.94196e-09
6p24.1	36	rs6922782	6	12948388	G	A	2.34468e-09	0.000246246	1.82372e-05
6p24.1	36	rs7454157	6	12909874	G	A	7.68708e-16	1.96556e-06	5.65065e-09
6p24.1	36	rs7739181	6	12934687	G	A	1.40063e-13	1.13782e-05	8.51832e-08
6p24.1	36	rs7750679	6	12891301	T	C	1.55889e-15	1.15573e-06	1.7264e-08
6p24.1	36	rs8180628	6	12881163	A	G	5.50229e-09	0.00711224	9.75641e-06
6p24.1	36	rs9349379	6	12903957	A	G	4.22373e-28	2.42529e-07	3.11114e-19
6p24.1	36	rs9369640	6	12901441	C	A	9.07241e-16	1.79663e-06	9.90053e-09
6p24.1	36	rs9381462	6	12873775	A	G	7.27029e-11	0.00229756	4.99923e-06
6p22.1	37	rs10456362	6	28221816	A	G	1.67617e-15	1.24787e-07	2.2002e-07
6p22.1	37	rs10484399	6	27534528	A	G	3.52225e-18	6.60035e-08	1.90241e-08
6p22.1	37	rs10484403	6	28033523	A	G	2.95752e-11	1.7106e-05	1.03109e-06
6p22.1	37	rs10484433	6	26030492	C	A	1.43421e-13	5.3741e-09	0.000109415
6p22.1	37	rs10484435	6	26031811	T	G	1.51504e-15	7.62173e-09	9.77996e-06
6p22.1	37	rs10484439	6	26309908	G	A	1.89376e-15	1.80761e-07	1.91283e-06
6p22.1	37	rs1150666	6	28123928	T	C	1.1151e-08	0.000594067	2.16137e-06
6p22.1	37	rs12176317	6	26372786	A	G	3.64018e-17	3.62097e-06	5.80849e-09
6p22.1	37	rs12190473	6	27024687	C	T	4.92969e-09	7.51132e-05	0.000160727
6p22.1	37	rs12199218	6	27025281	T	C	4.40406e-09	7.0493e-05	0.000175091
6p22.1	37	rs1225591	6	28148752	G	A	1.21643e-09	0.000154709	9.43033e-07
6p22.1	37	rs1233704	6	28166923	C	T	7.07417e-09	0.000676849	1.2752e-05
6p22.1	37	rs1233708	6	28173219	G	A	1.19889e-08	0.000651563	2.89746e-06
6p22.1	37	rs1237875	6	28173010	C	T	3.76887e-09	0.00060283	8.95298e-06
6p22.1	37	rs13190754	6	26587406	G	A	3.69801e-09	0.00139277	2.17097e-05
6p22.1	37	rs13194053	6	27143883	T	C	4.53229e-12	9.18732e-06	6.69378e-07
6p22.1	37	rs13194781	6	27815639	A	G	3.09283e-17	7.56377e-08	9.82804e-08
6p22.1	37	rs13195040	6	27413924	A	G	2.65819e-19	1.19072e-08	1.25361e-08
6p22.1	37	rs13195509	6	26463660	G	A	1.00367e-16	6.05157e-06	1.18866e-08
6p22.1	37	rs13196552	6	25974204	A	G	4.99819e-14	2.72974e-09	9.99046e-05
6p22.1	37	rs13197574	6	28060239	T	C	8.76701e-18	3.74123e-08	3.53714e-08
6p22.1	37	rs13198474	6	25874423	G	A	2.63348e-13	5.94501e-06	1.03214e-05
6p22.1	37	rs13198716	6	26582035	C	T	8.14924e-20	2.11312e-08	2.95753e-09
6p22.1	37	rs13199772	6	27834085	A	G	3.86443e-17	6.94655e-08	1.12601e-07
6p22.1	37	rs13205911	6	28124114	C	T	2.26406e-17	1.1546e-07	2.31367e-08
6p22.1	37	rs13207082	6	27251379	A	G	4.3369e-21	2.68609e-09	1.86713e-09
6p22.1	37	rs13207673	6	25901133	C	T	9.88472e-16	1.15525e-08	8.42128e-06
6p22.1	37	rs13211507	6	28257377	T	C	2.61199e-19	2.33391e-09	5.64763e-08
6p22.1	37	rs13212534	6	25983010	G	A	1.20082e-13	9.73472e-07	6.22226e-06
6p22.1	37	rs13212651	6	27806985	A	G	1.60738e-17	5.38123e-08	7.62395e-08
6p22.1	37	rs13213152	6	28349698	A	G	4.00682e-19	4.85603e-09	2.46737e-08
6p22.1	37	rs13214023	6	28332141	G	A	5.02917e-19	5.88862e-09	2.68856e-08
6p22.1	37	rs13218591	6	26376832	T	C	1.09256e-08	NA	5.06985e-08
6p22.1	37	rs13218875	6	27884012	C	T	4.18843e-18	9.39041e-08	1.02419e-08
6p22.1	37	rs13219354	6	27185664	T	C	3.60474e-16	9.91094e-08	2.47546e-08
6p22.1	37	rs13220395	6	26055368	G	A	7.72609e-16	1.29776e-08	3.77982e-06
6p22.1	37	rs1324087	6	25841408	G	A	2.00305e-10	1.07813e-06	0.000298918
6p22.1	37	rs1324088	6	25841122	G	A	1.66059e-10	1.67788e-06	0.000202166
6p22.1	37	rs1340004	6	28103691	C	T	8.96974e-10	0.000161716	5.25721e-06
6p22.1	37	rs1419183	6	28242794	A	C	3.24694e-15	1.69224e-07	2.63305e-07
6p22.1	37	rs149878	6	27878738	T	G	1.4089e-10	0.00054087	7.0841e-08
6p22.1	37	rs149897	6	28006650	A	G	2.43811e-09	0.000273438	1.29444e-06
6p22.1	37	rs149900	6	28014597	C	T	1.17363e-10	5.21509e-05	4.68263e-07
6p22.1	37	rs149901	6	27965503	C	T	1.17586e-10	0.00020186	8.8338e-08
6p22.1	37	rs149942	6	28001610	T	C	3.01941e-09	0.000275398	1.79528e-06
6p22.1	37	rs149943	6	28002388	G	A	2.12095e-15	1.78713e-07	1.96544e-07
6p22.1	37	rs149946	6	27970031	G	T	1.66468e-10	9.9886e-05	9.04786e-07
6p22.1	37	rs149951	6	28033087	T	C	5.93281e-09	0.000274658	2.06102e-06
6p22.1	37	rs149969	6	27977737	T	C	1.60416e-10	7.09416e-05	1.04708e-06
6p22.1	37	rs149970	6	27980220	G	A	1.2996e-10	0.000209716	8.17115e-08
6p22.1	37	rs149975	6	27986340	G	A	3.41589e-09	0.000340255	1.67329e-06
6p22.1	37	rs149990	6	27998258	G	A	2.44653e-14	4.67538e-07	2.94123e-07
6p22.1	37	rs156743	6	27967089	T	C	3.47328e-15	1.8186e-07	1.95115e-07
6p22.1	37	rs1631552	6	28089699	C	A	3.7394e-09	0.000371376	1.44998e-06
6p22.1	37	rs1679709	6	28228342	A	G	3.95271e-16	6.42312e-08	2.30766e-07
6p22.1	37	rs16891235	6	26017542	T	C	6.35023e-14	2.86161e-09	9.47502e-05
6p22.1	37	rs16891264	6	26072445	T	C	3.63376e-16	1.76918e-08	2.56628e-06
6p22.1	37	rs16891315	6	26111756	T	C	1.61309e-13	2.53515e-08	5.53312e-05
6p22.1	37	rs16891334	6	26124303	T	C	1.65086e-14	1.79377e-08	1.5194e-05
6p22.1	37	rs16891725	6	26479150	C	T	7.84323e-16	8.60803e-05	5.63396e-09
6p22.1	37	rs16893666	6	28054707	T	C	1.05831e-09	0.000167459	5.21307e-06
6p22.1	37	rs16897515	6	27278020	C	A	5.65598e-10	4.12191e-05	0.000252818
6p22.1	37	rs175597	6	27810626	T	C	5.46005e-14	4.73362e-07	1.40897e-06
6p22.1	37	rs17587226	6	25962304	C	T	2.93291e-15	1.46846e-07	2.7137e-06
6p22.1	37	rs17587597	6	25986451	G	A	5.5907e-16	5.25294e-09	8.79432e-06
6p22.1	37	rs17693963	6	27710165	A	C	2.39091e-18	4.46948e-07	1.52604e-09
6p22.1	37	rs17711344	6	28077602	G	A	1.0234e-09	0.000168851	5.15873e-06
6p22.1	37	rs17720293	6	28214698	C	T	1.88851e-17	2.2057e-08	1.07898e-07
6p22.1	37	rs17749927	6	27669976	A	G	1.96492e-18	5.93154e-08	1.46192e-08
6p22.1	37	rs17750424	6	27701122	T	C	6.19521e-18	5.60507e-08	3.13341e-08
6p22.1	37	rs1778508	6	28229881	C	T	4.36715e-16	6.10183e-08	2.26417e-07
6p22.1	37	rs1853097	6	28058635	A	G	9.29859e-10	0.000156812	4.74087e-06
6p22.1	37	rs1892250	6	25769024	T	C	1.62907e-13	1.30205e-06	2.77863e-05
6p22.1	37	rs1892253	6	25782314	T	G	3.39332e-15	1.86954e-07	5.87481e-06
6p22.1	37	rs1904840	6	28108232	C	T	1.94097e-09	0.000254862	6.49503e-06
6p22.1	37	rs1947862	6	28105196	C	T	9.24401e-10	0.000148883	6.09483e-06
6p22.1	37	rs1977	6	26377546	A	G	1.30914e-17	2.42615e-06	2.84554e-09
6p22.1	37	rs200483	6	27774824	G	A	3.52447e-14	2.32216e-07	1.66911e-06
6p22.1	37	rs200484	6	27775674	A	G	3.54202e-14	2.43237e-07	1.68334e-06
6p22.1	37	rs200490	6	27796935	G	T	3.75042e-14	2.60058e-07	1.5665e-06
6p22.1	37	rs200501	6	27788942	C	T	3.21153e-14	3.32933e-07	1.39249e-06
6p22.1	37	rs200948	6	27835272	T	C	7.89702e-14	4.49459e-07	1.83377e-06
6p22.1	37	rs200951	6	27835930	A	G	1.97173e-09	0.00235647	4.38819e-07
6p22.1	37	rs200953	6	27837267	T	C	6.99687e-14	3.53868e-07	2.07706e-06
6p22.1	37	rs200956	6	27839746	T	C	8.56501e-13	3.71664e-06	6.42911e-07
6p22.1	37	rs200968	6	27859568	T	C	1.08516e-11	5.43998e-05	6.63845e-07
6p22.1	37	rs200969	6	27859453	T	C	8.14986e-11	0.000369453	2.40763e-07
6p22.1	37	rs200973	6	27858421	A	G	5.75075e-12	4.95409e-05	4.65331e-07
6p22.1	37	rs200979	6	27852357	G	A	1.1394e-11	5.81984e-05	7.42079e-07
6p22.1	37	rs200988	6	27819353	T	G	1.35889e-09	0.00200512	3.52146e-07
6p22.1	37	rs200989	6	27816442	A	G	8.93496e-14	5.03843e-07	1.97925e-06
6p22.1	37	rs200990	6	27815823	T	G	9.0286e-14	3.66575e-07	2.34546e-06
6p22.1	37	rs200991	6	27815494	C	A	7.77333e-14	5.08686e-06	1.48271e-07
6p22.1	37	rs200994	6	27813813	G	T	8.9665e-11	0.00214942	8.56054e-08
6p22.1	37	rs200995	6	27813694	T	C	7.72858e-14	7.4609e-07	1.59859e-06
6p22.1	37	rs200997	6	27811815	G	A	9.41718e-09	0.00429587	5.00792e-07
6p22.1	37	rs201002	6	27808192	A	G	8.75866e-14	4.99741e-07	1.85941e-06
6p22.1	37	rs201004	6	27804934	T	C	4.44381e-11	4.43003e-05	8.69966e-07
6p22.1	37	rs202906	6	28011652	T	C	1.16327e-14	7.38446e-07	2.95899e-07
6p22.1	37	rs203876	6	28046673	T	C	6.02589e-09	0.000395715	1.64874e-06
6p22.1	37	rs203877	6	28048624	T	C	6.53795e-09	0.000377321	1.74805e-06
6p22.1	37	rs203884	6	28077374	C	A	3.79019e-09	0.000369808	1.46308e-06
6p22.1	37	rs203893	6	28062066	C	A	5.33885e-09	0.00037184	1.70192e-06
6p22.1	37	rs2056925	6	27690905	A	G	6.37038e-09	0.00334881	1.21135e-06
6p22.1	37	rs2073529	6	26375159	A	G	4.43817e-17	4.0201e-06	5.62509e-09
6p22.1	37	rs2076030	6	26426856	G	A	1.21251e-16	5.14123e-05	1.70764e-09
6p22.1	37	rs2093169	6	26495099	C	T	1.16689e-10	0.00122478	2.82065e-07
6p22.1	37	rs2179095	6	27750858	C	T	3.84249e-09	0.00440567	1.67623e-06
6p22.1	37	rs2232423	6	28366151	A	G	3.17694e-19	2.90648e-09	2.62207e-08
6p22.1	37	rs2275508	6	28094731	T	C	1.05658e-09	0.000151949	6.24016e-06
6p22.1	37	rs2747054	6	27783359	A	G	3.9073e-14	2.91213e-07	1.61845e-06
6p22.1	37	rs2799077	6	28234597	C	T	2.78813e-16	5.7885e-08	2.11681e-07
6p22.1	37	rs3173443	6	28137027	T	G	2.15191e-09	0.000222567	8.55123e-06
6p22.1	37	rs34706883	6	27805255	A	C	1.2186e-17	4.34463e-08	6.67042e-08
6p22.1	37	rs370155	6	27782031	T	G	3.34743e-14	2.01351e-07	1.97002e-06
6p22.1	37	rs3734523	6	25925987	G	A	3.73127e-15	6.2503e-08	1.31008e-05
6p22.1	37	rs3734544	6	26468660	G	A	1.06219e-10	0.00124854	2.67308e-07
6p22.1	37	rs3757188	6	28107357	T	C	3.12952e-15	5.34346e-07	5.65577e-08
6p22.1	37	rs3799378	6	26404374	A	G	6.94092e-12	0.0087236	1.45297e-08
6p22.1	37	rs3799380	6	26467182	T	C	6.17657e-10	0.00125042	1.13578e-06
6p22.1	37	rs3823180	6	28061744	G	A	1.04904e-09	0.000177769	5.03256e-06
6p22.1	37	rs3922717	6	27030924	A	G	3.52728e-09	7.76944e-05	0.000168358
6p22.1	37	rs3999471	6	26650306	T	C	1.98733e-09	0.000858101	2.46002e-05
6p22.1	37	rs401763	6	27782528	T	C	3.0164e-14	2.55389e-07	1.27151e-06
6p22.1	37	rs4452638	6	27229265	G	A	2.92026e-16	9.24253e-08	2.47541e-08
6p22.1	37	rs4634439	6	26598004	A	G	2.50344e-16	4.31827e-05	4.92085e-09
6p22.1	37	rs4711165	6	28115184	T	G	9.54882e-09	0.000347334	9.57753e-06
6p22.1	37	rs4712969	6	25764192	A	G	1.54765e-13	1.16015e-06	3.05456e-05
6p22.1	37	rs4712972	6	25772047	A	G	1.24651e-11	1.51899e-06	0.000332678
6p22.1	37	rs4712980	6	26355758	T	G	7.16936e-09	NA	1.95342e-07
6p22.1	37	rs4712981	6	26361430	C	T	3.43034e-09	0.0473697	1.12779e-07
6p22.1	37	rs4713135	6	28039586	G	A	8.81178e-10	0.000111552	8.24271e-06
6p22.1	37	rs4713139	6	28092685	C	T	1.89448e-15	7.34963e-08	1.96001e-07
6p22.1	37	rs4713142	6	28106347	T	G	9.5652e-10	0.000158211	5.67875e-06
6p22.1	37	rs4713145	6	28106827	T	C	1.55894e-09	0.000149408	7.95478e-06
6p22.1	37	rs4713152	6	28137454	G	A	2.42167e-09	0.000240003	9.6116e-06
6p22.1	37	rs501220	6	25873025	C	A	9.58519e-10	1.05663e-05	0.00038739
6p22.1	37	rs510987	6	27847517	G	A	7.1671e-10	0.00129736	2.91293e-07
6p22.1	37	rs523383	6	25869848	A	G	2.26959e-10	7.38722e-06	0.000191775
6p22.1	37	rs629444	6	25885814	C	T	1.21005e-12	4.6055e-06	2.44146e-05
6p22.1	37	rs6456728	6	26477779	G	A	7.10733e-10	0.00124488	1.2972e-06
6p22.1	37	rs6901520	6	27714575	G	T	1.07351e-08	0.00281429	1.92171e-06
6p22.1	37	rs6901575	6	28250984	G	A	8.09568e-16	7.02489e-08	2.68687e-07
6p22.1	37	rs6903015	6	26322526	A	G	7.78026e-12	1.38833e-06	7.54076e-05
6p22.1	37	rs6904071	6	27047256	G	A	5.37015e-12	6.72003e-06	7.43499e-07
6p22.1	37	rs6904596	6	27491299	G	A	5.26961e-17	1.22922e-07	8.27832e-08
6p22.1	37	rs6910549	6	25780811	A	G	3.41696e-15	1.92451e-07	5.76441e-06
6p22.1	37	rs6913660	6	27091425	C	A	3.50421e-12	5.05165e-06	7.20467e-07
6p22.1	37	rs6920256	6	26537801	G	A	2.71137e-16	8.50342e-05	1.98598e-09
6p22.1	37	rs6922063	6	28094366	G	A	1.0579e-09	0.000147593	6.59382e-06
6p22.1	37	rs6923139	6	26313348	C	T	1.02793e-11	1.74793e-06	9.05827e-05
6p22.1	37	rs6932109	6	28078303	G	A	1.02974e-09	0.000158933	6.46336e-06
6p22.1	37	rs6933583	6	26355283	A	C	7.22767e-09	NA	1.83823e-07
6p22.1	37	rs6938200	6	27231150	A	G	1.13911e-09	4.97015e-05	2.59802e-05
6p22.1	37	rs6940007	6	25931957	A	C	6.23788e-15	6.50677e-08	1.70183e-05
6p22.1	37	rs6940638	6	27046250	A	G	2.80924e-10	4.38159e-05	0.000112283
6p22.1	37	rs6940698	6	25821580	C	T	7.50964e-13	5.60447e-07	6.14384e-05
6p22.1	37	rs6941992	6	28106141	T	C	9.67198e-10	0.000171456	5.23344e-06
6p22.1	37	rs735765	6	28170297	G	A	2.53074e-15	6.29683e-07	9.30857e-08
6p22.1	37	rs742046	6	27739254	T	C	3.42844e-09	0.00387042	1.34606e-06
6p22.1	37	rs742047	6	27739380	A	G	9.01156e-10	0.00156799	4.71555e-07
6p22.1	37	rs7740197	6	26663478	A	G	1.25802e-09	0.00160939	7.05793e-06
6p22.1	37	rs7745603	6	27090404	C	T	1.71045e-09	0.000498072	1.42643e-06
6p22.1	37	rs7746199	6	27261324	C	T	6.62025e-11	1.01389e-05	0.000174416
6p22.1	37	rs7748167	6	25904652	A	C	3.62761e-14	5.82535e-07	1.5489e-05
6p22.1	37	rs7749305	6	27446566	T	C	5.8298e-17	1.14523e-07	6.9002e-08
6p22.1	37	rs7752195	6	25419094	T	C	6.94117e-10	0.000316467	0.000184619
6p22.1	37	rs7756567	6	26481642	T	G	1.24708e-10	0.00149167	2.6386e-07
6p22.1	37	rs7759217	6	27730463	A	G	2.82435e-09	0.00307023	1.30068e-06
6p22.1	37	rs7773938	6	26474044	C	T	1.09865e-10	0.00119051	2.77921e-07
6p22.1	37	rs7774567	6	25425526	A	G	7.75527e-10	0.000335191	0.000183143
6p22.1	37	rs7776351	6	27726731	C	T	1.09863e-08	0.00373403	1.74573e-06
6p22.1	37	rs853676	6	28299687	C	T	3.19797e-14	5.36314e-07	1.33816e-06
6p22.1	37	rs853679	6	28296863	C	A	2.64297e-14	2.46223e-07	1.65539e-06
6p22.1	37	rs853681	6	28296650	C	A	2.73258e-14	2.33861e-07	1.75737e-06
6p22.1	37	rs853685	6	28288785	C	T	3.90726e-14	2.73498e-07	1.67833e-06
6p22.1	37	rs868987	6	28110148	C	T	1.76416e-09	0.000227756	6.95048e-06
6p22.1	37	rs911186	6	27150599	A	G	7.04504e-09	0.000432576	1.75952e-05
6p22.1	37	rs927984	6	25412987	T	C	1.1599e-08	0.00108871	4.94762e-05
6p22.1	37	rs9283880	6	27715243	A	C	1.46067e-08	0.00397416	2.5256e-06
6p22.1	37	rs9295661	6	25450026	C	A	2.79958e-10	0.000366528	0.000129483
6p22.1	37	rs9295740	6	27689502	G	A	3.67982e-11	1.49245e-05	6.21302e-07
6p22.1	37	rs9295746	6	27730064	T	C	2.8537e-09	0.00153086	1.12408e-06
6p22.1	37	rs9295755	6	28033174	A	G	3.2239e-11	1.81421e-05	1.04997e-06
6p22.1	37	rs9295756	6	28033396	C	A	3.10102e-11	1.76251e-05	1.05767e-06
6p22.1	37	rs9295759	6	28124469	C	T	1.95263e-09	0.000239747	7.46557e-06
6p22.1	37	rs9295761	6	28147987	A	G	2.6675e-09	0.000245378	9.51433e-06
6p22.1	37	rs9295762	6	28155418	T	C	7.64792e-09	0.000631545	1.20667e-05
6p22.1	37	rs9295768	6	28209102	G	A	3.74456e-13	3.99206e-07	8.26155e-06
6p22.1	37	rs9348775	6	27695329	C	T	1.20517e-08	0.0036975	1.84109e-06
6p22.1	37	rs9348793	6	28084189	G	A	1.00456e-09	0.000174978	4.88345e-06
6p22.1	37	rs9348796	6	28126202	A	G	2.04751e-09	0.000245052	7.64006e-06
6p22.1	37	rs9358932	6	26362705	C	T	4.12256e-17	4.54569e-06	5.14738e-09
6p22.1	37	rs9358944	6	26469875	A	C	1.00408e-10	0.000950992	2.97272e-07
6p22.1	37	rs9358945	6	26472114	A	G	1.31183e-10	0.00126879	2.94882e-07
6p22.1	37	rs9358946	6	26478927	G	A	1.17006e-10	0.00127515	2.76306e-07
6p22.1	37	rs9366653	6	26354247	G	A	3.89114e-17	3.73397e-06	5.2048e-09
6p22.1	37	rs9366658	6	26469866	G	A	1.17232e-10	0.00120138	2.83547e-07
6p22.1	37	rs9366717	6	28191057	C	T	4.97091e-16	1.60279e-08	2.36251e-07
6p22.1	37	rs9368554	6	28082711	T	C	9.42637e-10	0.000170281	4.4646e-06
6p22.1	37	rs9368555	6	28108967	T	C	1.8955e-09	0.000236105	6.6289e-06
6p22.1	37	rs9379851	6	26354780	A	C	9.31818e-17	8.46933e-06	4.84061e-09
6p22.1	37	rs9379855	6	26364930	T	C	3.84399e-17	4.67435e-06	4.30029e-09
6p22.1	37	rs9379856	6	26366836	A	C	6.89576e-17	5.11872e-06	6.6216e-09
6p22.1	37	rs9379858	6	26367689	T	C	5.57388e-17	4.92391e-06	6.02013e-09
6p22.1	37	rs9379859	6	26369549	C	T	5.82485e-17	4.78447e-06	6.33257e-09
6p22.1	37	rs9379893	6	26584668	C	T	3.63517e-09	0.00138276	2.1619e-05
6p22.1	37	rs9379895	6	26592707	A	G	4.13663e-09	0.00146451	2.33252e-05
6p22.1	37	rs9379897	6	26601526	T	C	1.93572e-16	2.65119e-05	6.61924e-09
6p22.1	37	rs9379907	6	26654318	C	T	1.69874e-09	0.000706088	2.26875e-05
6p22.1	37	rs9380010	6	27683572	A	G	1.01754e-08	0.00243352	1.58286e-06
6p22.1	37	rs9380046	6	28030499	T	C	3.34322e-10	5.8971e-05	1.87824e-06
6p22.1	37	rs9380047	6	28037893	G	T	1.88223e-09	0.000160633	1.05704e-05
6p22.1	37	rs9380052	6	28064623	T	C	1.04504e-09	0.000173314	5.098e-06
6p22.1	37	rs9380057	6	28104634	G	T	9.0073e-10	0.000156859	5.36768e-06
6p22.1	37	rs9380059	6	28132358	A	C	2.67041e-09	0.000277098	9.57857e-06
6p22.1	37	rs9380064	6	28143118	A	G	3.47038e-15	8.75616e-08	2.47163e-07
6p22.1	37	rs9380069	6	28203300	A	G	6.52582e-16	2.10809e-08	2.93614e-07
6p22.1	37	rs9393705	6	26361011	G	A	3.81168e-17	3.45472e-06	4.9308e-09
6p22.1	37	rs9393708	6	26362643	T	C	4.34921e-17	4.57705e-06	5.14814e-09
6p22.1	37	rs9393710	6	26367833	A	G	7.03277e-17	5.24033e-06	6.57229e-09
6p22.1	37	rs9393713	6	26373678	G	A	5.13473e-17	4.09712e-06	5.90715e-09
6p22.1	37	rs9393714	6	26373740	G	T	7.79095e-17	4.98292e-06	6.79475e-09
6p22.1	37	rs9393737	6	26617306	G	A	2.25904e-09	0.000734861	2.18123e-05
6p22.1	37	rs9393777	6	26942027	T	C	5.09575e-16	1.06332e-05	1.04648e-08
6p22.1	37	rs9393848	6	27688369	G	A	9.3027e-09	0.00216607	1.56453e-06
6p22.1	37	rs9393897	6	28127710	G	T	2.14542e-09	0.00023358	8.85542e-06
6p22.1	37	rs9393909	6	28207200	C	T	6.11724e-13	1.14614e-06	7.60912e-06
6p22.1	37	rs9461222	6	25905111	G	A	2.25767e-15	7.32951e-08	8.2774e-06
6p22.1	37	rs9461405	6	27719375	G	T	1.90878e-08	0.00345138	3.60021e-06
6p22.1	37	rs9461406	6	27719764	T	C	7.88183e-09	0.00178622	1.81747e-06
6p22.1	37	rs9467632	6	25889706	A	G	1.29022e-14	6.67263e-08	1.88597e-05
6p22.1	37	rs9467704	6	26319486	C	T	3.33406e-12	2.08532e-06	3.64169e-05
6p22.1	37	rs9467714	6	26340785	G	A	4.96108e-13	4.77677e-06	6.28024e-06
6p22.1	37	rs9468203	6	27688667	A	G	8.85655e-09	0.00207743	1.53622e-06
6p22.1	37	rs9468220	6	27732976	C	T	9.98263e-10	0.0014946	5.27406e-07
6p22.1	37	rs9468274	6	28026077	G	T	6.2417e-10	8.76433e-05	2.16033e-06
6p22.1	37	rs9468276	6	28027688	A	C	5.85576e-10	8.31368e-05	2.1308e-06
6p22.1	37	rs9468277	6	28028390	C	A	5.67903e-10	8.17772e-05	2.09644e-06
6p22.1	37	rs9468287	6	28079741	C	A	1.24117e-15	6.506e-08	1.99081e-07
6p22.1	37	rs9468317	6	28198456	T	C	4.85104e-13	3.81549e-07	9.04515e-06
6p22.1	37	rs967005	6	28210688	C	T	3.16121e-13	2.41294e-07	7.83931e-06
6p21.31	38	rs1122554	6	33798590	A	G	1.73888e-09	2.03328e-07	0.00292723
6p21.31	38	rs11751469	6	33804547	C	T	2.32428e-11	8.23237e-09	0.000566435
6p21.31	38	rs4713675	6	33718418	C	T	1.27108e-08	2.4331e-06	0.00200735
6p21.31	38	rs4713692	6	33807638	C	T	5.82633e-10	1.4058e-08	0.00415551
6p21.31	38	rs6901216	6	33807091	T	C	5.81667e-11	4.92906e-09	0.0012041
6p21.31	38	rs7768569	6	33808921	G	A	1.29675e-08	4.78978e-08	0.0148627
6p21.31	39	rs10947510	6	34531300	T	C	2.41679e-11	0.00104526	1.06162e-07
6p21.31	39	rs10947531	6	34765118	G	T	1.16375e-08	0.00871048	2.30124e-07
6p21.31	39	rs11755393	6	34824636	A	G	1.16887e-08	0.0141081	2.18129e-07
6p21.31	39	rs11759151	6	34747603	C	T	5.06953e-09	0.00723039	1.41105e-07
6p21.31	39	rs12203818	6	35251317	G	A	1.40211e-10	0.00537477	3.13318e-08
6p21.31	39	rs12215331	6	34644749	T	C	1.13846e-10	0.00957832	6.20158e-09
6p21.31	39	rs13220394	6	34810172	T	C	9.36553e-09	0.00941499	1.74352e-07
6p21.31	39	rs16894959	6	34825662	T	C	4.11956e-13	0.0161401	5.86577e-13
6p21.31	39	rs188190	6	34551086	C	T	3.00938e-09	0.00446583	1.987e-07
6p21.31	39	rs1998702	6	34741917	A	G	3.54487e-09	0.00642315	1.22981e-07
6p21.31	39	rs205262	6	34563164	A	G	1.80816e-12	0.00292853	8.25615e-11
6p21.31	39	rs2077750	6	35089811	G	A	2.8662e-11	0.0043906	1.49858e-08
6p21.31	39	rs2235569	6	34570070	C	T	2.42424e-09	0.00288019	2.19651e-07
6p21.31	39	rs2252551	6	34622676	A	G	2.28298e-09	0.040543	2.38901e-09
6p21.31	39	rs2395607	6	34773727	C	T	1.01332e-15	0.0035505	1.57276e-14
6p21.31	39	rs2477508	6	34703695	C	T	5.65598e-09	0.00586972	2.23247e-07
6p21.31	39	rs2744937	6	34557246	C	T	1.48154e-13	0.0128019	4.52579e-13
6p21.31	39	rs2744943	6	34643179	A	G	6.61188e-09	0.00561284	2.42432e-07
6p21.31	39	rs2744949	6	34633862	C	T	1.2874e-08	0.0103833	2.28326e-07
6p21.31	39	rs2744961	6	34655000	C	T	1.66761e-09	0.00109744	2.74859e-07
6p21.31	39	rs2744963	6	34592731	G	A	1.52784e-09	0.0293421	3.59537e-09
6p21.31	39	rs2744972	6	34659054	T	C	2.45213e-13	0.0127171	6.38035e-13
6p21.31	39	rs2744974	6	34579431	C	T	3.04222e-09	0.00301826	2.67642e-07
6p21.31	39	rs2764208	6	34714322	A	G	9.00107e-09	0.00775866	2.17121e-07
6p21.31	39	rs2764211	6	34704613	T	C	3.44321e-09	0.00552672	1.59357e-07
6p21.31	39	rs2814943	6	34552736	G	A	1.47627e-13	0.0127584	4.63541e-13
6p21.31	39	rs2814944	6	34552797	G	A	4.66228e-14	0.00386688	1.61683e-12
6p21.31	39	rs2814945	6	34647978	G	A	7.1249e-09	0.00614416	2.37356e-07
6p21.31	39	rs2814947	6	34653268	T	C	7.38042e-09	0.00587106	2.48061e-07
6p21.31	39	rs2814953	6	34697767	A	G	8.90222e-09	0.00711253	2.40746e-07
6p21.31	39	rs2814959	6	34705947	C	T	3.04734e-09	0.00520551	1.41375e-07
6p21.31	39	rs2814981	6	34581055	G	A	3.05462e-09	0.00309801	2.43324e-07
6p21.31	39	rs2814983	6	34591207	A	G	1.79578e-13	0.00942791	1.10325e-12
6p21.31	39	rs2814984	6	34597513	T	C	2.91831e-09	0.00301445	2.33558e-07
6p21.31	39	rs2814985	6	34548296	C	T	9.9082e-14	0.0094438	7.20162e-13
6p21.31	39	rs2814990	6	34612379	C	T	2.24889e-09	0.0376478	2.61329e-09
6p21.31	39	rs2814992	6	34617144	A	G	9.64517e-09	0.0060262	2.68772e-07
6p21.31	39	rs2814993	6	34618893	G	A	3.75587e-13	0.0131841	9.01984e-13
6p21.31	39	rs2815003	6	34635809	A	C	1.95429e-09	0.043141	2.01959e-09
6p21.31	39	rs2815005	6	34638847	G	A	3.31626e-13	0.013576	7.80897e-13
6p21.31	39	rs3734264	6	34831866	G	A	1.05569e-08	0.00770315	2.09316e-07
6p21.31	39	rs3798544	6	34520267	G	A	4.07775e-08	0.0082816	1.17196e-05
6p21.31	39	rs3798548	6	34517428	C	T	1.09621e-08	0.0111351	6.25974e-07
6p21.31	39	rs3800457	6	34663598	C	T	2.37585e-13	0.0126598	6.24535e-13
6p21.31	39	rs4513788	6	34694779	C	T	1.16212e-08	0.00766424	3.19129e-07
6p21.31	39	rs6457792	6	34764443	A	G	1.27174e-11	0.00545594	2.30937e-10
6p21.31	39	rs6457796	6	34828553	T	C	4.77937e-12	0.00351178	1.37401e-10
6p21.31	39	rs6899938	6	34749113	A	G	1.0855e-08	0.00941521	2.05783e-07
6p21.31	39	rs6906129	6	34801160	T	C	8.74871e-09	0.00847126	1.75802e-07
6p21.31	39	rs6932930	6	34677103	G	A	3.49638e-10	0.0147694	2.58519e-09
6p21.31	39	rs732594	6	35206553	C	A	7.40431e-09	NA	3.07225e-09
6p21.31	39	rs7739771	6	34779801	C	A	1.10683e-08	0.00909818	2.05936e-07
6p21.31	39	rs7756405	6	34722659	G	A	1.1247e-08	0.0100441	2.31969e-07
6p21.31	39	rs7774697	6	34791027	A	G	1.03689e-08	0.00894138	1.98644e-07
6p21.31	39	rs820082	6	35031441	C	T	9.73145e-09	0.0252157	3.49051e-07
6p21.31	39	rs913014	6	34501529	G	A	1.35856e-08	0.00591575	1.86281e-07
6p21.31	39	rs9380455	6	34690778	C	A	1.35092e-08	0.00758547	3.54303e-07
6p21.31	39	rs9462007	6	34715341	C	T	1.82637e-13	0.00348375	5.75571e-12
6p21.31	39	rs9462014	6	34728253	T	C	1.03503e-15	0.00398797	1.20216e-14
6p21.31	39	rs9462015	6	34739726	T	G	7.96385e-09	0.0079347	1.91665e-07
6p21.31	39	rs9462027	6	34797241	G	A	1.39926e-11	0.0058076	2.18625e-10
6p21.31	39	rs9469857	6	34719793	C	T	1.01363e-08	0.00904867	2.24101e-07
6p21.31	39	rs9469859	6	34722902	A	C	6.32334e-09	0.00753192	1.80932e-07
6p21.31	39	rs9469886	6	34758824	C	T	1.1153e-08	0.00886745	2.21076e-07
6p21.31	39	rs9469917	6	34831369	G	A	1.15302e-08	0.00754371	2.31596e-07
6p21.1	40	rs10456542	6	45107579	G	A	4.55936e-08	0.00511207	3.46142e-05
6p21.1	40	rs10456549	6	45225761	C	T	4.58666e-08	0.00564328	3.2355e-05
6p21.1	40	rs10807321	6	45330974	T	C	3.50012e-08	0.00394208	2.74788e-05
6p21.1	40	rs10948201	6	45093494	C	A	2.00982e-08	0.00299925	3.76181e-05
6p21.1	40	rs12213735	6	45152848	T	C	4.13334e-08	0.00463074	3.69396e-05
6p21.1	40	rs2038765	6	45076494	A	G	3.27517e-08	0.00384257	4.25817e-05
6q16.1	41	rs11152924	6	96877383	A	G	4.72763e-39	4.68723e-14	2.97928e-23
6q16.1	41	rs11152968	6	96908653	C	T	2.52681e-27	2.06357e-08	2.12115e-19
6q16.1	41	rs11153023	6	96968525	C	T	7.41631e-27	2.53699e-08	3.90928e-19
6q16.1	41	rs11153058	6	97012746	C	T	2.64089e-27	9.01699e-09	4.36507e-19
6q16.1	41	rs11153064	6	97021959	A	G	2.55513e-27	9.15923e-09	4.11868e-19
6q16.1	41	rs11153082	6	97059666	A	G	3.24569e-46	2.61904e-16	3.11517e-28
6q16.1	41	rs1127175	6	96999725	C	T	1.17732e-37	2.1436e-14	7.15313e-22
6q16.1	41	rs11756315	6	97008678	G	A	5.79889e-27	1.09849e-08	5.97168e-19
6q16.1	41	rs11757063	6	96884886	G	A	2.564e-27	2.14093e-08	2.09469e-19
6q16.1	41	rs12207471	6	96963782	A	G	1.6184e-38	7.41266e-14	6.99547e-23
6q16.1	41	rs12207570	6	96987884	T	G	3.18376e-27	9.18216e-09	5.74839e-19
6q16.1	41	rs12208449	6	96903253	C	T	2.75277e-27	2.10999e-08	2.29342e-19
6q16.1	41	rs12208556	6	96903486	C	T	2.99868e-28	1.68719e-08	5.4799e-20
6q16.1	41	rs12210146	6	96903962	C	T	2.75277e-27	2.10999e-08	2.29342e-19
6q16.1	41	rs12213375	6	96902134	A	G	2.75277e-27	2.10999e-08	2.29342e-19
6q16.1	41	rs12530462	6	97053514	C	T	8.49099e-28	6.15943e-09	2.93468e-19
6q16.1	41	rs13208321	6	96860354	A	G	8.09108e-32	3.5393e-11	1.11701e-19
6q16.1	41	rs13210597	6	96969694	C	A	5.43907e-27	9.78143e-09	8.76391e-19
6q16.1	41	rs1983551	6	96796050	A	G	2.52337e-15	5.47825e-05	6.32909e-10
6q16.1	41	rs2092096	6	96870919	T	C	2.78173e-27	2.33767e-08	2.12339e-19
6q16.1	41	rs211168	6	97069838	G	A	8.72683e-13	1.14613e-05	4.19391e-08
6q16.1	41	rs2273621	6	97058553	A	G	3.54918e-46	1.91473e-16	5.64883e-28
6q16.1	41	rs2472875	6	96844691	G	A	1.80358e-21	1.59423e-07	1.75981e-14
6q16.1	41	rs2472888	6	96865501	T	C	3.13332e-27	2.4712e-08	2.1816e-19
6q16.1	41	rs2472889	6	96866803	T	G	3.04157e-27	2.31181e-08	2.75123e-19
6q16.1	41	rs2472890	6	96867646	C	T	2.92711e-27	2.31699e-08	2.21189e-19
6q16.1	41	rs2472897	6	96870569	G	T	2.78173e-27	2.33767e-08	2.12339e-19
6q16.1	41	rs2499775	6	97007340	C	T	1.45113e-39	5.56504e-15	6.66184e-23
6q16.1	41	rs2499796	6	96848364	A	G	1.39963e-21	1.52751e-07	1.48819e-14
6q16.1	41	rs2499797	6	96848669	G	A	1.85006e-21	1.62258e-07	1.95962e-14
6q16.1	41	rs2499804	6	96861216	T	C	2.95314e-27	2.31387e-08	2.23961e-19
6q16.1	41	rs2983896	6	97029871	G	A	4.51411e-31	7.28374e-12	3.23566e-18
6q16.1	41	rs2983897	6	97033780	G	A	1.05146e-32	5.17089e-12	5.08965e-20
6q16.1	41	rs35487471	6	96879715	C	T	2.63317e-27	2.13579e-08	2.16599e-19
6q16.1	41	rs3860243	6	96905303	T	G	1.02609e-38	7.68499e-14	4.37301e-23
6q16.1	41	rs4078038	6	96904366	T	C	3.36069e-27	2.34998e-08	2.02618e-19
6q16.1	41	rs4425602	6	96893906	G	A	9.0816e-39	7.86599e-14	3.32955e-23
6q16.1	41	rs4438964	6	96917563	T	G	1.10492e-38	4.55854e-14	6.1709e-23
6q16.1	41	rs4839826	6	96853616	C	T	2.97776e-30	2.1645e-09	3.31743e-20
6q16.1	41	rs4839837	6	96908706	G	A	1.69072e-28	2.15835e-08	1.26616e-20
6q16.1	41	rs6568392	6	96861476	G	T	3.05521e-32	2.9665e-11	2.60374e-20
6q16.1	41	rs6899647	6	97065661	A	G	1.12193e-44	3.89646e-15	1.00488e-27
6q16.1	41	rs6923212	6	97061940	T	C	2.39222e-28	3.69571e-09	7.63755e-20
6q16.1	41	rs6934392	6	96938227	G	A	2.00767e-24	5.12152e-12	3.5413e-12
6q16.1	41	rs7770889	6	96858453	T	C	5.5735e-37	1.91565e-13	1.30766e-21
6q16.1	41	rs926276	6	96868735	C	T	4.81139e-28	1.83721e-08	7.79758e-20
6q16.1	41	rs9373829	6	96897201	C	A	4.80613e-39	4.12264e-14	3.72256e-23
6q16.1	41	rs9373833	6	96904998	C	T	8.33311e-39	5.15628e-14	3.85083e-23
6q16.1	41	rs9384602	6	96919561	G	A	1.29478e-38	6.38498e-14	7.5222e-23
6q16.1	41	rs9386528	6	96928514	G	A	7.52329e-33	4.47536e-11	4.20282e-21
6q16.1	41	rs9398148	6	97063555	A	G	3.57088e-44	6.82733e-15	1.45304e-27
6q16.1	41	rs9400016	6	96940883	G	T	5.92013e-27	2.47291e-08	3.47628e-19
6q16.1	41	rs9486181	6	96868132	G	A	5.11724e-39	4.4591e-14	4.11742e-23
6q16.1	41	rs976357	6	96849679	C	T	1.38391e-21	1.50941e-07	1.47472e-14
6q16.1	41	rs976507	6	96851104	T	G	5.80545e-16	4.52147e-08	5.8886e-09
6q22.31	42	rs10499112	6	121814671	C	T	7.18572e-10	5.62302e-05	0.000288822
6q22.31	42	rs12664359	6	121850903	G	A	3.38835e-08	0.00204521	4.91581e-05
6q22.31	42	rs2389542	6	121783130	C	T	7.69722e-10	9.84175e-06	0.000510691
6q22.31	42	rs9320821	6	121847718	C	A	1.20797e-10	0.000161431	2.92817e-05
6q22.31	42	rs9490285	6	121792093	T	C	7.06342e-10	4.41991e-05	0.00022046
6q22.31	42	rs9490287	6	121793012	T	C	3.62638e-10	3.71751e-05	0.000162249
6q22.31	42	rs9490305	6	121814259	G	A	8.04854e-10	6.47226e-05	0.000308378
6q22.31	42	rs9490308	6	121821309	C	T	1.58662e-10	0.000172803	4.15427e-05
6q22.31	42	rs9490310	6	121827964	T	C	1.41481e-10	0.00027652	2.50299e-05
6q22.31	42	rs9490318	6	121860207	C	T	4.24439e-09	0.000252455	1.42764e-05
6q22.33	43	rs4419681	6	129405910	A	G	1.16337e-08	0.00110852	6.89493e-06
6q22.33	43	rs4534007	6	129373689	G	A	1.68063e-08	0.000321524	1.11674e-05
6q22.33	43	rs4895846	6	129384367	T	C	9.17544e-09	0.000401528	6.73682e-06
6q22.33	43	rs9375610	6	129359661	A	G	1.28511e-08	0.000291314	1.32794e-05
6q22.33	43	rs9402097	6	129370702	T	C	1.27901e-08	0.00041684	6.58781e-06
6q25.1	44	rs1934534	6	150033032	T	C	2.38429e-08	2.39226e-06	0.00447775
6q25.3	45	rs1810126	6	160872151	C	T	2.71024e-08	0.000475593	0.000100212
6q25.3	45	rs2048327	6	160863532	T	C	3.02787e-08	0.000331039	0.000144039
6q25.3	45	rs2292334	6	160858188	G	A	2.20132e-08	0.000268725	0.000167631
6q25.3	45	rs3918285	6	160868654	C	T	2.06855e-08	0.000382694	0.000118016
6q25.3	45	rs3918286	6	160868668	A	G	2.04068e-08	0.00038283	0.000118171
7p22.3	46	rs10267593	7	1937261	G	A	1.49915e-09	0.00430381	1.74523e-08
7p22.3	46	rs10268609	7	1962163	G	T	2.57553e-09	0.00252773	5.55813e-08
7p22.3	46	rs11764590	7	2032803	C	T	8.69063e-10	0.000115896	2.03444e-07
7p22.3	46	rs11773627	7	2002733	T	C	1.91925e-08	0.00113049	5.06355e-07
7p22.3	46	rs1533827	7	2074290	C	T	1.19192e-09	0.000449218	1.79949e-07
7p22.3	46	rs3823624	7	2110346	T	C	1.17272e-09	8.85254e-05	1.62117e-06
7p22.3	46	rs4332037	7	1950809	C	T	4.77778e-08	0.0091734	1.95337e-07
7p15.3	47	rs2282888	7	21476132	G	A	2.83366e-09	0.00600705	2.3647e-07
7p14.1	48	rs12234460	7	40449904	C	T	9.63583e-12	1.55898e-05	2.15021e-05
7p14.1	48	rs12532479	7	40427634	T	C	4.72599e-12	2.34046e-05	4.22121e-06
7p14.1	48	rs12533531	7	40418721	G	A	1.26245e-11	2.59242e-05	9.70339e-06
7p14.1	48	rs12673516	7	40432219	C	T	8.42066e-12	2.67429e-05	8.02443e-06
7p14.1	48	rs17171693	7	40394497	G	A	1.73327e-09	8.66102e-05	5.87426e-05
7p14.1	48	rs17171694	7	40394987	T	C	1.65803e-09	8.37596e-05	5.89551e-05
7p14.1	48	rs17171696	7	40399193	A	G	1.58537e-09	8.53538e-05	5.87935e-05
7p14.1	48	rs17171703	7	40416317	C	T	2.02365e-11	3.00739e-05	1.20427e-05
7p14.1	48	rs17171705	7	40427000	G	A	1.12291e-11	2.99023e-05	9.6869e-06
7p14.1	48	rs17171710	7	40440233	C	T	1.02551e-11	2.95079e-05	1.01144e-05
7p14.1	48	rs2190261	7	40474936	G	A	8.5694e-12	1.35934e-05	2.11296e-05
7p14.1	48	rs4379368	7	40466200	C	T	7.93473e-12	1.03315e-05	2.62098e-05
7q31.1	49	rs12705959	7	113998246	C	T	7.54444e-09	0.00258599	1.27418e-06
7q31.1	49	rs12705960	7	114015707	C	A	7.30703e-10	6.50829e-05	1.05847e-05
7q31.1	49	rs12705966	7	114248851	A	G	1.70664e-08	0.000557298	2.39523e-06
7q31.1	49	rs1476535	7	114071035	C	T	4.83516e-08	0.000790639	4.24924e-05
7q31.1	49	rs1852470	7	114027269	T	G	2.39081e-10	2.64013e-05	1.19778e-05
7q31.1	49	rs1916980	7	113995615	G	A	1.48041e-08	0.00254744	3.82847e-06
7q31.1	49	rs2690836	7	113999223	T	C	4.46636e-08	0.00183638	2.4875e-06
7q31.1	49	rs2894699	7	114059156	C	T	3.822e-08	0.000351643	6.84787e-05
7q31.1	49	rs6942634	7	114037958	G	A	2.43358e-09	7.05908e-05	4.8221e-05
7q31.1	49	rs6980093	7	114162740	G	A	1.14648e-08	0.000616535	8.13039e-06
7q31.31	50	rs2721343	7	120520747	T	C	4.6987e-08	NA	1.50527e-05
7q31.31	50	rs2721348	7	120536398	G	T	4.18802e-08	NA	3.20498e-06
8p23.1	51	rs12547955	8	9035829	G	T	1.04184e-08	0.00512579	0.000100555
8p23.1	51	rs19334	8	9009906	G	A	1.66161e-08	0.000102575	0.000129842
8p23.1	51	rs330943	8	9021026	G	A	1.68188e-09	5.23511e-05	0.000253559
8p23.1	51	rs330944	8	9021293	C	T	1.6442e-09	0.000469512	8.65323e-05
8p23.1	51	rs332040	8	8730488	G	A	2.15646e-08	0.000190967	0.000864187
8p23.1	51	rs367543	8	9034148	C	T	1.02876e-08	0.0365504	1.18908e-05
8p23.1	51	rs435581	8	9029413	A	G	2.55509e-08	0.0317493	9.32339e-05
8p21.3	52	rs1552284	8	21962607	A	G	3.33304e-08	0.000245268	0.000283212
8q13.3	53	rs3863241	8	73890335	C	T	1.48997e-08	0.00506245	2.20934e-08
8q13.3	53	rs6472716	8	73905221	G	A	2.06729e-08	0.00611284	2.46536e-08
8q13.3	53	rs7017476	8	73895113	T	C	1.75241e-08	0.00624157	2.08157e-08
8q24.3	54	rs938724	8	141657133	G	A	1.53647e-08	0.000159874	0.000440751
9p21.3	55	rs10116277	9	22081397	G	T	2.87538e-21	1.89117e-19	0.000445251
9p21.3	55	rs10120688	9	22056499	G	A	1.05933e-09	7.7146e-13	NA
9p21.3	55	rs1063192	9	22003367	G	A	2.74805e-10	8.94159e-12	NA
9p21.3	55	rs10738604	9	22025493	G	A	2.5133e-11	3.07902e-15	NA
9p21.3	55	rs10738607	9	22088094	A	G	8.11112e-21	2.58009e-19	0.000508982
9p21.3	55	rs10757270	9	22072719	A	G	2.104e-20	1.20881e-21	0.0122312
9p21.3	55	rs10757272	9	22088260	C	T	4.57042e-21	1.18363e-19	0.000548935
9p21.3	55	rs10811650	9	22067593	A	G	7.76694e-19	3.98522e-21	0.0247897
9p21.3	55	rs10965215	9	22029445	G	A	8.41439e-09	7.60588e-12	NA
9p21.3	55	rs10965219	9	22053687	A	G	1.34111e-08	1.73817e-11	NA
9p21.3	55	rs1333040	9	22083404	C	T	5.87947e-10	2.45546e-11	NA
9p21.3	55	rs1333042	9	22103813	A	G	5.4031e-22	3.3695e-20	0.000384468
9p21.3	55	rs1333048	9	22125347	A	C	1.68779e-20	6.59952e-19	0.000892279
9p21.3	55	rs1412829	9	22043926	A	G	1.06117e-09	1.66213e-11	NA
9p21.3	55	rs1537370	9	22084310	C	T	6.26382e-21	1.27917e-19	0.000813298
9p21.3	55	rs1537375	9	22116071	T	C	1.78063e-22	8.82294e-19	6.23518e-05
9p21.3	55	rs2106119	9	22017550	A	G	1.77503e-08	6.09502e-11	NA
9p21.3	55	rs2151280	9	22034719	G	A	5.73549e-09	5.34166e-12	NA
9p21.3	55	rs2157719	9	22033366	C	T	6.40583e-11	6.63e-13	NA
9p21.3	55	rs2383207	9	22115959	A	G	4.99163e-21	3.0776e-18	0.000332172
9p21.3	55	rs2891168	9	22098619	A	G	1.61232e-21	1.25037e-19	0.000220028
9p21.3	55	rs3217992	9	22003223	C	T	5.51044e-11	1.70727e-14	NA
9p21.3	55	rs3218020	9	21997872	G	A	9.97812e-10	2.78085e-13	NA
9p21.3	55	rs4977574	9	22098574	A	G	1.53501e-21	1.6959e-19	0.000190592
9p21.3	55	rs4977756	9	22068652	G	A	1.94398e-11	1.00805e-12	NA
9p21.3	55	rs523096	9	22019129	A	G	8.90363e-09	4.33373e-10	NA
9p21.3	55	rs564398	9	22029547	T	C	9.34471e-10	1.08029e-11	NA
9p21.3	55	rs573687	9	22011642	G	A	1.53514e-08	1.96159e-09	NA
9p21.3	55	rs6475606	9	22081850	C	T	2.22789e-21	2.19534e-19	0.000356012
9p21.3	55	rs7049105	9	22028801	A	G	3.36986e-09	5.56198e-12	NA
9p21.3	55	rs7865618	9	22031005	G	A	7.21032e-11	9.91605e-13	NA
9q21.11	56	rs10890	9	71687924	C	T	1.94536e-08	0.000424524	0.000721211
9q21.11	56	rs11145043	9	71688476	T	G	2.89079e-09	0.00835829	2.58411e-06
9q21.11	56	rs1411675	9	71687052	G	A	1.95795e-08	0.000405979	0.000753394
9q21.11	56	rs2309393	9	71676088	C	T	9.44445e-09	0.010356	9.46832e-06
9q21.11	56	rs3793465	9	71679438	A	G	1.18342e-08	0.0109841	1.21252e-05
9q21.11	56	rs4744808	9	71688311	C	T	2.11543e-08	0.000476799	0.000753447
9q21.11	56	rs4745581	9	71689880	G	A	4.10642e-08	0.00070237	0.000872504
9q21.11	56	rs9314854	9	71686181	T	C	1.91786e-08	0.000413644	0.000742117
9q22.31	57	rs10761229	9	96237376	A	G	1.91971e-09	0.00274049	2.32695e-06
9q22.31	57	rs10761233	9	96292166	A	G	3.30941e-08	0.00317376	2.38362e-05
9q22.31	57	rs10821128	9	96209943	T	C	2.12471e-09	0.00379076	1.98929e-06
9q22.31	57	rs10821141	9	96258838	C	T	2.9807e-08	0.00356533	1.7417e-05
9q22.31	57	rs10821147	9	96271367	T	C	2.9827e-08	0.00307669	2.19777e-05
9q22.31	57	rs10821148	9	96283304	C	T	3.18373e-08	0.00302429	2.44956e-05
9q22.31	57	rs10821160	9	96326127	T	C	4.60273e-08	0.00225048	4.50438e-05
9q22.31	57	rs10992749	9	96232874	G	T	1.92096e-09	0.00279984	2.33545e-06
9q22.31	57	rs10992759	9	96257626	A	G	2.58398e-08	0.00324355	1.71818e-05
9q22.31	57	rs10992768	9	96276135	T	C	3.16398e-08	0.00302429	2.44822e-05
9q22.31	57	rs10992780	9	96304767	T	G	3.17369e-08	0.00298361	2.44512e-05
9q22.31	57	rs11791374	9	96245287	C	T	1.95201e-09	0.0027488	2.31919e-06
9q22.31	57	rs12379660	9	96182487	G	A	1.77876e-09	0.00329863	1.66503e-06
9q22.31	57	rs1412050	9	96270756	C	T	2.93427e-08	0.00308159	2.11349e-05
9q22.31	57	rs1556416	9	96256583	G	A	2.58398e-08	0.00323887	1.71818e-05
9q22.31	57	rs2183760	9	96279334	G	A	3.31743e-08	0.00304021	2.50318e-05
9q22.31	57	rs2297376	9	96259582	C	T	3.00544e-08	0.00360811	1.74202e-05
9q22.31	57	rs3813388	9	96300597	A	G	3.12359e-08	0.00301896	2.38165e-05
9q22.31	57	rs4743922	9	96234692	A	G	1.88025e-09	0.00275162	2.26871e-06
9q22.31	57	rs4743923	9	96251061	T	C	3.36955e-09	0.00354133	1.84351e-06
9q22.31	57	rs4744247	9	96256487	C	T	2.61626e-08	0.00326977	1.72462e-05
9q22.31	57	rs4744249	9	96256847	G	A	2.67945e-08	0.00324839	1.78632e-05
9q22.31	57	rs4744250	9	96271752	G	A	3.36079e-08	0.00310236	2.48514e-05
9q22.31	57	rs7036984	9	96200540	G	A	4.89913e-08	2.46534e-05	0.00263979
9q22.31	57	rs7864396	9	96251318	A	C	3.56915e-09	0.00383752	1.80343e-06
9q33.1	58	rs10817898	9	119254725	C	T	1.16137e-12	0.0248045	1.56973e-09
9q33.1	58	rs12353303	9	119255634	C	T	3.49875e-11	1.96847e-05	3.23174e-08
9q33.1	58	rs17220352	9	119248059	A	G	5.2455e-15	0.00257156	3.26892e-12
9q33.1	58	rs2416560	9	119252207	A	C	2.13065e-13	1.73998e-05	1.25343e-08
9q33.1	58	rs4836726	9	119246425	A	G	3.80272e-12	3.05255e-05	9.48393e-09
9q33.1	58	rs6478241	9	119252629	A	G	4.32818e-16	0.0067673	6.93306e-13
9q33.1	58	rs7030607	9	119245183	G	A	5.72897e-12	3.02893e-05	9.02478e-09
9q33.1	58	rs7040792	9	119248993	T	C	4.02169e-13	9.06549e-06	7.2215e-09
9q33.1	58	rs7465849	9	119254822	A	G	1.59548e-10	0.000109531	4.09056e-07
9q33.1	58	rs767432	9	119258187	C	T	8.31214e-11	1.52428e-05	2.26032e-07
10q22.1	59	rs1006974	10	73745476	C	T	3.7915e-11	2.75928e-07	0.0105971
10q22.1	59	rs1049245	10	73822243	G	T	1.83853e-08	5.04703e-07	0.00760477
10q22.1	59	rs1049269	10	73820001	A	G	4.05836e-12	1.28834e-07	0.000901794
10q22.1	59	rs10762498	10	73732665	T	C	1.88765e-10	8.34549e-07	0.0150614
10q22.1	59	rs1245509	10	73799822	T	C	1.3581e-09	2.50163e-07	0.0118629
10q22.1	59	rs1245514	10	73803035	C	T	2.2398e-09	6.77018e-07	0.00929148
10q22.1	59	rs1245574	10	73808467	C	A	2.57397e-08	1.17494e-05	0.010131
10q22.1	59	rs1245576	10	73810670	T	C	4.71213e-13	1.36181e-07	0.000784185
10q22.1	59	rs1245582	10	73778267	C	T	9.27869e-12	1.94567e-07	0.00104682
10q22.1	59	rs1530801	10	73823102	T	C	7.45514e-09	7.55828e-07	0.002994
10q22.1	59	rs1613186	10	73823740	C	T	6.91198e-09	7.21186e-07	0.00294573
10q22.1	59	rs1668160	10	73806570	T	C	6.5712e-13	1.26963e-07	0.000991623
10q22.1	59	rs1668161	10	73806788	C	A	6.38142e-13	1.78268e-07	0.000796208
10q22.1	59	rs1668169	10	73825652	A	G	2.54344e-12	1.21714e-07	0.000723178
10q22.1	59	rs1668172	10	73823019	A	G	2.32104e-12	1.20779e-07	0.000663996
10q22.1	59	rs1678619	10	73806909	T	C	5.47466e-13	1.64182e-07	0.000784219
10q22.1	59	rs1678622	10	73817299	C	T	4.45403e-09	3.41438e-06	0.0051897
10q22.1	59	rs1678623	10	73821633	C	T	1.42453e-08	1.0201e-06	0.00516827
10q22.1	59	rs1871453	10	73812476	T	C	4.92737e-13	1.43839e-07	0.000756914
10q22.1	59	rs2091331	10	73741706	A	G	7.17655e-12	9.35782e-08	0.00722582
10q22.1	59	rs2127357	10	73745599	C	T	2.10416e-11	2.03105e-07	0.0104638
10q22.1	59	rs2242250	10	73824170	G	A	1.4266e-08	1.2683e-06	0.00359753
10q22.1	59	rs2394847	10	73744470	C	T	7.22133e-12	8.79768e-08	0.00784991
10q22.1	59	rs3180	10	73820622	A	G	2.37346e-12	1.28851e-07	0.000655032
10q22.1	59	rs4148928	10	73740613	G	A	2.1433e-11	2.224e-07	0.00824638
10q22.1	59	rs4148929	10	73740837	A	C	2.30508e-11	2.09713e-07	0.00864385
10q22.1	59	rs4148933	10	73759890	T	C	2.96558e-12	5.19287e-08	0.00476955
10q22.1	59	rs4148941	10	73768992	C	A	5.29047e-12	1.61302e-07	0.000789484
10q22.1	59	rs4148946	10	73770073	C	T	5.97616e-12	1.7576e-07	0.000832498
10q22.1	59	rs4148949	10	73770651	T	C	5.0221e-12	1.33534e-07	0.00086853
10q22.1	59	rs4746104	10	73744987	T	C	1.82036e-11	1.82091e-07	0.00994037
10q22.1	59	rs6480592	10	73764509	C	T	2.9788e-12	3.51282e-08	0.00396244
10q22.1	59	rs7085958	10	73755778	G	A	1.90081e-11	1.32914e-07	0.0107666
10q22.1	59	rs751450	10	73761015	A	G	1.22225e-12	1.6798e-08	0.00397513
10q22.1	59	rs7907616	10	73760176	A	G	4.38196e-12	4.9487e-08	0.00653319
10q22.1	59	rs896079	10	73820396	G	A	1.48272e-08	1.05116e-06	0.00518345
10q24.2	60	rs10883233	10	100731322	T	C	1.00806e-08	3.55284e-05	0.00098388
10q24.2	60	rs11189861	10	100658953	A	G	1.84057e-08	4.64397e-05	0.00125758
10q24.2	60	rs11189909	10	100727305	T	C	9.95852e-09	3.28388e-05	0.00101016
10q24.2	60	rs12243465	10	100672151	A	G	1.36055e-08	3.57233e-05	0.00123261
10q24.2	60	rs12258897	10	100718107	T	C	1.05471e-08	3.46038e-05	0.00104104
10q24.2	60	rs1342581	10	100851627	C	T	1.27595e-08	7.90891e-06	0.00922272
10q24.2	60	rs1418255	10	100684695	C	T	1.36399e-08	3.71859e-05	0.00126133
10q24.2	60	rs1539397	10	100823161	T	G	8.1567e-09	3.65133e-06	0.0092009
10q24.2	60	rs2805376	10	100907402	C	T	1.15808e-08	7.35663e-06	0.0084533
10q24.2	60	rs4450116	10	100970599	T	C	1.56044e-08	4.20788e-06	0.0141953
10q24.2	60	rs4919276	10	100869273	T	C	1.40026e-08	7.40834e-06	0.0095452
10q24.2	60	rs4919277	10	100874192	A	G	1.00271e-08	3.74325e-06	0.0102738
10q24.2	60	rs6584230	10	100763739	G	A	3.44299e-09	4.55238e-06	0.00327795
10q24.2	60	rs7073636	10	100665866	G	A	1.58466e-08	4.02896e-05	0.00136493
10q24.2	60	rs7897719	10	100766403	C	A	3.63391e-09	4.0902e-06	0.00345173
10q24.2	60	rs7908265	10	100648642	T	G	2.38884e-08	0.000116995	0.000852193
10q24.2	60	rs7921055	10	100841988	G	T	1.19038e-08	7.01653e-06	0.00877382
10q24.2	60	rs7924025	10	100758319	T	C	2.94071e-09	3.72373e-06	0.00335294
10q24.2	60	rs947541	10	100680567	T	G	1.29698e-08	3.51702e-05	0.00124065
10q24.2	60	rs947542	10	100661838	G	A	3.72826e-09	1.32787e-05	0.000910672
10q25.1	61	rs11599236	10	106454672	T	C	1.4431e-12	0.000321444	1.66245e-09
10q25.1	61	rs4918125	10	106520940	T	C	4.31594e-08	0.000241754	7.85481e-05
10q26.13	62	rs10749467	10	124145712	T	C	2.29036e-09	3.38505e-05	8.94441e-05
10q26.13	62	rs12252027	10	124230513	G	T	2.44973e-10	4.54804e-06	1.42474e-05
10q26.13	62	rs12571218	10	124147588	A	G	1.84241e-10	2.05047e-06	9.17851e-06
10q26.13	62	rs12571363	10	124230612	C	A	4.27692e-09	0.000100968	5.42423e-06
10q26.13	62	rs1882907	10	124208399	T	C	1.66385e-09	1.96351e-06	0.000475028
10q26.13	62	rs2421015	10	124183091	A	G	1.3141e-10	1.75987e-06	6.08544e-06
10q26.13	62	rs2736912	10	124215594	C	T	8.55452e-10	7.65805e-07	0.00124
10q26.13	62	rs4405249	10	124183732	T	C	3.61544e-09	3.7368e-05	0.000160856
10q26.13	62	rs4598609	10	124158293	A	C	1.6551e-10	1.82515e-06	8.33819e-06
10q26.13	62	rs7918867	10	124169666	G	A	6.66903e-09	3.65614e-05	0.000251427
11p15.4	63	rs1035691	11	10658735	A	G	1.41968e-08	0.000819247	0.000800096
11p15.4	63	rs10770131	11	10682248	T	C	1.04259e-08	3.78342e-05	0.000531958
11p15.4	63	rs10770132	11	10698073	G	A	2.27087e-08	3.69176e-05	0.00206149
11p15.4	63	rs10840457	11	10675738	A	G	9.46091e-13	1.92426e-06	1.72169e-05
11p15.4	63	rs11042902	11	10655623	C	T	1.9053e-08	0.00153872	0.000391525
11p15.4	63	rs11042910	11	10674597	C	T	1.16967e-08	3.83493e-05	0.00176336
11p15.4	63	rs16908159	11	10698854	C	T	2.16647e-08	3.43241e-05	0.00209473
11p15.4	63	rs16908162	11	10698912	T	G	2.16732e-08	3.44974e-05	0.00209214
11p15.4	63	rs1863243	11	10677373	G	A	8.62295e-12	1.70689e-06	7.3451e-05
11p15.4	63	rs1863244	11	10657739	C	T	1.65072e-08	0.00163548	0.00068622
11p15.4	63	rs1874445	11	10691721	T	C	2.43257e-11	2.54942e-06	0.000161433
11p15.4	63	rs2033049	11	10666405	T	C	2.86814e-08	0.000394224	0.000888396
11p15.4	63	rs2052690	11	10664033	G	T	1.64406e-09	0.000441247	0.000107183
11p15.4	63	rs2052691	11	10664421	G	A	1.34967e-09	0.000526287	7.83169e-05
11p15.4	63	rs2052692	11	10667641	A	G	1.16503e-12	4.36551e-06	1.35306e-05
11p15.4	63	rs2098839	11	10676987	T	C	5.32342e-12	1.47721e-06	6.0752e-05
11p15.4	63	rs4442541	11	10669172	A	G	4.16367e-13	4.31076e-06	5.09189e-06
11p15.4	63	rs4909945	11	10673739	T	C	3.35823e-13	2.66906e-06	6.20355e-06
11p15.4	63	rs4910164	11	10672097	C	T	1.13265e-08	2.14914e-05	0.00296818
11p15.4	63	rs890115	11	10699696	C	T	1.46213e-11	3.09919e-06	0.000110066
11p15.4	63	rs903823	11	10691080	G	A	2.69794e-11	1.7973e-06	0.000178508
11q23.2	64	rs10502163	11	112846134	C	T	1.05929e-08	0.00827389	2.04151e-07
11q23.2	64	rs10891487	11	112869054	G	A	2.46396e-11	0.000237484	3.24025e-07
11q23.2	64	rs11214442	11	112846803	G	A	1.0588e-08	0.00828914	2.03189e-07
11q23.2	64	rs11214468	11	112897073	C	T	9.9837e-09	0.00467027	4.63471e-07
11q23.2	64	rs1892983	11	112899214	T	C	2.56692e-11	0.000222549	3.21209e-07
11q23.2	64	rs1940709	11	112849719	G	A	6.79722e-09	0.00617539	2.12608e-07
11q23.2	64	rs1940724	11	112852946	A	G	2.49113e-11	0.000243317	2.96588e-07
11q23.2	64	rs1940726	11	112852611	T	G	2.46027e-11	0.00024326	2.94172e-07
11q23.2	64	rs1940733	11	112892274	G	A	2.75375e-11	0.000224995	3.31921e-07
11q23.2	64	rs1940735	11	112908855	T	G	1.03576e-08	0.0046348	4.81608e-07
11q23.2	64	rs2212449	11	112852032	G	T	2.49116e-11	0.000243279	2.9628e-07
11q23.2	64	rs3802847	11	112912303	T	C	2.11656e-11	0.00022374	2.7486e-07
11q23.2	64	rs7105462	11	112912048	G	A	2.59256e-11	0.000515336	1.62348e-07
11q23.2	64	rs7108081	11	112865115	A	G	2.46647e-11	0.000237193	3.23636e-07
11q23.2	64	rs7110863	11	112843138	A	G	2.45873e-11	0.00023223	4.25145e-07
11q23.2	64	rs7126748	11	112842976	T	C	2.36487e-11	0.00024233	4.07582e-07
11q23.2	64	rs723599	11	112872305	A	G	2.69836e-11	0.000218847	3.52392e-07
11q23.2	64	rs7926312	11	112893856	A	G	2.76864e-11	0.000225995	3.32873e-07
11q23.2	64	rs7937151	11	112835024	T	G	2.40458e-11	0.000288976	3.64742e-07
11q23.2	64	rs7938812	11	112911004	T	G	2.30086e-11	0.000228595	2.84562e-07
12p13.33	65	rs16931821	12	192990	T	C	9.70699e-09	6.47802e-06	0.000177878
12p13.32	66	rs10774231	12	4515374	T	C	1.99873e-09	2.49618e-05	0.000353561
12p13.32	66	rs2160875	12	4527322	C	T	1.00032e-09	1.24482e-05	0.000282158
12p12.1	67	rs9804988	12	23982559	C	T	3.55801e-11	0.000158276	2.64463e-06
12q13.2	68	rs1701704	12	56412487	T	G	4.24993e-08	0.0154526	4.69363e-06
12q13.2	68	rs705698	12	56384687	T	C	3.11295e-08	0.0156681	3.53033e-06
12q13.2	68	rs705702	12	56390636	A	G	3.07127e-08	0.0182072	2.49571e-06
12q13.2	68	rs705704	12	56435412	G	A	2.82867e-08	0.01351	3.12074e-06
12q13.2	68	rs772921	12	56403577	C	T	2.65469e-08	0.0147166	3.27231e-06
12q13.2	68	rs773107	12	56369506	A	G	2.3948e-08	0.012729	4.47972e-06
12q13.2	68	rs773108	12	56369911	A	G	1.54729e-08	0.00954614	3.10534e-06
12q13.3	69	rs1044931	12	57449810	C	T	1.4866e-11	0.000340371	2.69414e-08
12q13.3	69	rs10876941	12	57267216	C	T	8.92588e-17	4.16283e-06	1.16081e-09
12q13.3	69	rs10876943	12	57274648	A	G	3.30767e-17	1.19411e-06	1.69241e-09
12q13.3	69	rs10876966	12	57543572	C	T	8.37861e-10	0.000295401	1.09112e-05
12q13.3	69	rs11172113	12	57527283	T	C	6.86184e-72	1.8288e-27	8.55769e-40
12q13.3	69	rs12298170	12	57515363	A	G	2.7213e-49	3.32993e-19	3.01008e-26
12q13.3	69	rs12307379	12	57518665	C	T	1.94013e-09	0.000860772	2.63775e-06
12q13.3	69	rs12322902	12	57513866	A	G	2.38136e-49	3.19075e-19	2.6735e-26
12q13.3	69	rs1466535	12	57534470	G	A	1.28925e-42	2.72507e-13	5.73044e-27
12q13.3	69	rs167769	12	57503775	C	T	8.95696e-32	2.18057e-11	2.14565e-18
12q13.3	69	rs1846398	12	57302799	A	C	7.97434e-17	1.71157e-06	1.55252e-09
12q13.3	69	rs1846400	12	57293436	A	G	7.70148e-11	0.00022588	2.03325e-07
12q13.3	69	rs2122694	12	57408333	C	T	2.11017e-09	0.0119129	6.19813e-07
12q13.3	69	rs324011	12	57502182	C	T	1.27489e-30	1.25997e-10	1.04333e-17
12q13.3	69	rs324013	12	57510661	C	T	2.79608e-37	5.15594e-15	3.57783e-20
12q13.3	69	rs324015	12	57490100	T	C	4.72001e-11	0.000188637	6.17093e-07
12q13.3	69	rs324021	12	57445845	A	C	1.44366e-11	0.000336082	2.48633e-08
12q13.3	69	rs4254104	12	57265952	C	T	7.68346e-17	4.13104e-06	1.16225e-09
12q13.3	69	rs4319546	12	57346828	C	T	1.13663e-14	0.000328485	3.55763e-09
12q13.3	69	rs4367982	12	57531632	A	G	2.01554e-43	3.67775e-14	1.28853e-26
12q13.3	69	rs4759042	12	57377347	C	T	6.49241e-25	2.28772e-09	2.24128e-13
12q13.3	69	rs4759044	12	57530670	T	C	3.48042e-23	2.18317e-07	5.25353e-15
12q13.3	69	rs4759272	12	57438658	T	G	4.68289e-25	1.60561e-06	5.3352e-16
12q13.3	69	rs4759275	12	57525756	G	A	4.54025e-51	8.45857e-20	4.12623e-27
12q13.3	69	rs4759276	12	57526646	G	A	6.0675e-65	1.66676e-23	1.26073e-36
12q13.3	69	rs4759277	12	57533690	C	A	3.74019e-43	8.50326e-14	7.60892e-27
12q13.3	69	rs6581124	12	57545756	G	A	3.43718e-11	4.25409e-05	1.01092e-05
12q13.3	69	rs703817	12	57489828	C	T	8.21402e-12	0.000368632	5.1941e-09
12q13.3	69	rs715948	12	57532982	T	C	4.07932e-16	5.71762e-06	1.5928e-10
12q13.3	69	rs725957	12	57331741	G	A	3.06624e-20	4.75127e-06	3.09543e-14
12q13.3	69	rs7959654	12	57277839	A	G	3.62601e-17	1.18795e-06	1.82238e-09
12q13.3	69	rs840161	12	57323523	A	G	4.15575e-23	5.40518e-08	5.76612e-13
12q15	70	rs10878964	12	69720691	T	G	6.08739e-09	7.56507e-07	0.00353103
12q15	70	rs11177577	12	69671791	G	A	7.75522e-10	4.88442e-07	0.000753045
12q15	70	rs1350166	12	69636314	G	T	7.3638e-10	5.46991e-07	0.000579027
12q15	70	rs2305641	12	69646914	G	A	8.10342e-10	8.47423e-07	0.000536062
12q15	70	rs4761154	12	69705362	G	A	4.91821e-09	6.39689e-07	0.00392887
12q15	70	rs7135092	12	69658330	T	C	7.69842e-10	5.0994e-07	0.000743017
12q15	70	rs7300266	12	69654187	A	G	8.32027e-10	5.9886e-07	0.000718354
12q15	70	rs7308481	12	69659299	A	G	7.62234e-10	4.36983e-07	0.00077351
12q23.3	71	rs1895910	12	108574278	T	G	1.15886e-08	8.53534e-05	2.04132e-06
12q24.11	72	rs11065631	12	110778383	A	G	1.89425e-08	0.000523156	5.05692e-06
12q24.11	72	rs12318836	12	110642190	A	C	8.15817e-09	6.08766e-05	2.38407e-06
12q24.11	72	rs16940885	12	110971666	C	T	3.383e-08	0.00103226	7.83978e-06
12q24.11	72	rs16940933	12	111102574	C	A	3.83535e-08	0.00104783	1.17739e-05
12q24.11	72	rs17187412	12	110766767	A	G	2.64168e-08	0.000675181	4.63542e-06
12q24.11	72	rs17619763	12	110645829	G	A	3.39545e-09	0.000389729	1.19718e-06
12q24.11	72	rs17625767	12	111102627	T	G	2.93476e-08	0.00103376	9.45984e-06
12q24.11	72	rs2339511	12	110789372	G	A	2.14665e-08	0.000652473	4.71234e-06
12q24.11	72	rs28665218	12	110809859	C	A	1.70831e-08	0.000197629	1.16241e-05
12q24.11	72	rs3893403	12	111083980	G	A	2.71949e-08	0.0011004	7.59118e-06
12q24.11	72	rs4131850	12	110812553	G	A	4.9842e-08	0.00109788	9.93363e-06
12q24.11	72	rs4131851	12	110812345	T	C	4.9842e-08	0.00109788	9.92963e-06
12q24.11	72	rs7956963	12	110947783	G	A	4.70818e-08	0.00105818	1.0032e-05
12q24.11	72	rs7959516	12	110622224	T	G	2.5684e-09	0.000310744	1.13558e-06
12q24.11	72	rs7961345	12	111081598	C	T	2.62658e-08	0.0012514	5.54145e-06
12q24.11	72	rs7967246	12	110756569	G	A	2.13632e-08	0.000571409	5.06665e-06
12q24.11	72	rs9783428	12	111068096	C	T	2.98131e-08	0.00137129	7.20573e-06
12q24.12	73	rs10774625	12	111910219	A	G	2.69835e-13	5.83095e-10	0.0125149
12q24.12	73	rs11065987	12	112072424	A	G	2.07543e-08	1.70757e-09	NA
12q24.12	73	rs3184504	12	111884608	T	C	1.89717e-11	2.4203e-09	0.0374763
12q24.12	73	rs653178	12	112007756	C	T	8.15626e-12	1.30291e-09	0.0400302
13q14.13	74	rs1408223	13	47215674	A	G	1.20144e-08	NA	1.39888e-05
13q14.13	74	rs1467604	13	47211879	G	A	1.35723e-08	NA	1.62057e-05
13q14.13	74	rs1570620	13	47201874	C	T	8.7347e-09	NA	7.95e-06
13q14.13	74	rs1747223	13	47224681	A	G	4.10703e-08	NA	4.44056e-05
13q14.13	74	rs6561323	13	47185601	A	G	1.09887e-08	NA	1.05743e-05
13q14.13	74	rs842370	13	47238854	A	G	1.06977e-08	NA	9.52837e-06
13q14.13	74	rs842406	13	47230194	C	T	1.41998e-08	NA	1.12943e-05
13q14.13	74	rs9316222	13	47214690	T	C	1.26039e-08	NA	1.53628e-05
13q14.13	74	rs9534454	13	47234659	T	C	1.03752e-08	NA	1.14633e-05
13q14.3	75	rs1079232	13	53906017	G	A	2.7187e-10	0.00552455	9.10082e-10
13q14.3	75	rs1156006	13	53912868	T	G	1.55805e-11	5.1462e-05	6.81405e-06
13q14.3	75	rs1322938	13	53731757	A	G	2.12792e-08	0.00072536	0.000105825
13q14.3	75	rs1322944	13	53683163	A	G	1.05827e-08	0.00125288	3.21734e-05
13q14.3	75	rs1322949	13	53773658	G	A	1.40426e-08	0.000338411	0.000237214
13q14.3	75	rs1322951	13	53771650	T	C	9.71915e-09	0.000375547	0.000123127
13q14.3	75	rs1342675	13	53928246	T	C	1.2467e-11	0.000242426	7.14934e-07
13q14.3	75	rs1348466	13	54040483	A	G	1.44261e-09	0.000899038	1.30225e-06
13q14.3	75	rs1373271	13	53930811	T	C	1.30346e-11	0.000247315	7.12918e-07
13q14.3	75	rs1373272	13	53959344	T	C	2.11831e-10	0.00884134	2.08653e-10
13q14.3	75	rs1373278	13	53907427	T	C	1.08666e-11	4.42638e-05	5.29065e-06
13q14.3	75	rs1373280	13	54033168	C	T	2.72585e-08	0.0082941	4.885e-07
13q14.3	75	rs1373285	13	54048078	G	A	8.75204e-09	0.00430021	1.03596e-08
13q14.3	75	rs1419218	13	53682422	A	C	1.05616e-08	0.00128848	3.17072e-05
13q14.3	75	rs1443908	13	53977365	C	A	1.11788e-09	0.00943513	1.51487e-08
13q14.3	75	rs1443914	13	53917230	T	C	2.44565e-12	5.82392e-05	1.35926e-07
13q14.3	75	rs1530399	13	53896520	C	T	7.18193e-12	3.491e-05	4.15039e-06
13q14.3	75	rs1867368	13	53903511	T	C	1.99609e-10	0.00887305	3.49244e-10
13q14.3	75	rs1867370	13	53898419	T	G	7.003e-10	0.00626383	1.16158e-09
13q14.3	75	rs1923771	13	53773615	T	C	1.25983e-08	0.000374097	0.00017982
13q14.3	75	rs2587363	13	53915933	G	A	7.55128e-13	4.14723e-05	3.79645e-08
13q14.3	75	rs2759700	13	53684042	T	C	3.67058e-08	0.00855331	1.71783e-06
13q14.3	75	rs2759714	13	53763753	A	G	3.78704e-08	0.00366794	8.94501e-06
13q14.3	75	rs2759716	13	53743589	C	T	1.0879e-08	0.000423341	0.000114929
13q14.3	75	rs2806939	13	53750970	C	T	9.52436e-09	0.000426907	0.000109807
13q14.3	75	rs2806947	13	53768025	G	A	4.86293e-08	0.00388914	1.01934e-05
13q14.3	75	rs2813576	13	53940317	T	C	4.6481e-12	5.92047e-05	2.82339e-08
13q14.3	75	rs2898034	13	53921566	G	A	1.14053e-11	0.000224333	5.90913e-07
13q14.3	75	rs4525388	13	53876897	A	G	3.77496e-08	0.000377517	0.000909153
13q14.3	75	rs4884411	13	53914738	G	A	1.08698e-11	0.000256355	1.76421e-06
13q14.3	75	rs4886202	13	53704738	G	A	9.90014e-09	0.0010931	3.6956e-05
13q14.3	75	rs6561712	13	53880809	T	C	1.47876e-08	0.000338967	0.000441274
13q14.3	75	rs7328879	13	53953693	G	T	2.16833e-10	0.00805794	2.56873e-10
13q14.3	75	rs7332332	13	53972489	A	G	1.7838e-12	8.81306e-05	6.23846e-08
13q14.3	75	rs7335163	13	53989975	T	G	5.64122e-13	8.52738e-05	1.50056e-07
13q14.3	75	rs7336192	13	53911048	T	C	1.19158e-11	0.000531704	6.88483e-07
13q14.3	75	rs7992723	13	53946802	C	T	1.09466e-09	0.0129908	1.73456e-08
13q14.3	75	rs7994915	13	53759006	C	T	6.14115e-09	0.000389886	8.10773e-05
13q14.3	75	rs7997881	13	53880788	G	A	1.39116e-08	0.000178891	0.000654049
13q14.3	75	rs8001960	13	53886795	C	T	1.16609e-08	0.000201562	0.000464013
13q14.3	75	rs9316613	13	53938206	C	T	1.74694e-11	0.000265662	7.99116e-07
13q14.3	75	rs9527083	13	53991125	G	A	5.61679e-09	0.00474679	6.14717e-09
13q14.3	75	rs9527084	13	54013469	C	T	1.42269e-09	0.00103437	1.35997e-06
13q14.3	75	rs9536354	13	53684255	G	A	9.79179e-09	0.00119869	3.05932e-05
13q14.3	75	rs9536383	13	53865563	C	T	4.68056e-08	0.00429847	2.31274e-06
13q14.3	75	rs9536395	13	53902134	G	A	5.16085e-12	3.9529e-05	2.21896e-06
13q14.3	75	rs9536401	13	53917865	T	C	2.44108e-12	3.89369e-05	2.48329e-07
13q14.3	75	rs9536407	13	53960215	T	C	1.78119e-11	0.000245596	8.00774e-07
13q14.3	75	rs9536408	13	53964346	C	T	1.89498e-11	0.00035159	3.58517e-07
13q14.3	75	rs9536415	13	53993661	T	C	1.38317e-09	0.000963383	1.45142e-06
13q14.3	75	rs9568807	13	53686485	A	G	9.63804e-09	0.00131309	2.84767e-05
13q14.3	75	rs9568838	13	53909282	G	A	2.1586e-11	0.000289742	2.5407e-06
13q14.3	75	rs9568844	13	53956469	C	A	2.14633e-10	0.0083477	2.45766e-10
13q21.32	76	rs1158646	13	66946304	T	C	2.45468e-09	0.00177077	7.20056e-06
13q21.32	76	rs1413573	13	66951829	G	A	1.97828e-09	0.00147289	5.9024e-06
13q21.32	76	rs1444387	13	66944131	C	T	2.30778e-09	0.00164728	8.38809e-06
13q21.32	76	rs1831972	13	66939722	C	A	2.82097e-09	0.00198566	7.73705e-06
13q21.32	76	rs7319883	13	66939588	T	C	3.41565e-09	0.00212051	9.23088e-06
13q21.32	76	rs9540720	13	66922705	A	G	2.53962e-09	0.00256117	5.16765e-06
13q21.32	76	rs9540728	13	66944321	A	C	3.08973e-09	0.0020933	8.24297e-06
13q21.32	76	rs9540731	13	66949370	C	T	2.32925e-09	0.00180751	7.89682e-06
13q21.32	76	rs9540734	13	66965411	G	A	7.3326e-09	0.00304421	1.28877e-05
13q21.32	76	rs9571576	13	66936133	T	C	2.52318e-09	0.00270627	7.66438e-06
13q21.32	76	rs9592461	13	66941792	A	G	2.37508e-09	0.00155218	8.75219e-06
14q12	77	rs1022785	14	29571653	G	A	5.48932e-09	2.39314e-07	1.72075e-05
14q12	77	rs176217	14	29600359	C	T	4.57462e-09	1.84543e-06	1.10269e-05
14q12	77	rs1951537	14	29560821	A	G	2.91978e-09	1.22656e-07	8.81655e-06
14q12	77	rs1956243	14	29596343	T	C	1.15986e-08	4.69963e-06	2.51271e-05
14q12	77	rs4981684	14	29587809	T	C	7.05891e-09	3.42683e-06	1.22434e-05
14q12	77	rs7149600	14	29566302	G	A	8.17582e-09	3.25244e-07	1.92063e-05
14q12	77	rs9788566	14	29650365	A	G	4.03715e-09	3.22215e-06	1.75835e-05
14q13.3	78	rs10141058	14	37748962	G	A	4.65049e-08	1.17011e-05	0.00258949
14q13.3	78	rs10145536	14	37738197	C	T	3.57458e-08	1.11306e-05	0.00228525
14q13.3	78	rs12884204	14	37859668	A	G	2.75682e-08	0.000362689	0.000923384
14q13.3	78	rs12893503	14	37850363	G	A	2.81728e-08	0.000362476	0.000942356
14q13.3	78	rs17106539	14	37740500	C	T	1.07744e-08	2.36478e-06	0.00557287
14q13.3	78	rs1950526	14	37785828	G	A	2.5702e-08	0.000329466	0.00110894
14q13.3	78	rs2103890	14	37759098	C	T	1.91347e-08	5.64803e-06	0.00594191
14q13.3	78	rs35322850	14	37704695	T	C	8.90958e-09	3.59178e-05	0.000424197
14q13.3	78	rs3985275	14	37746932	A	G	4.11514e-08	1.14538e-05	0.00245801
14q13.3	78	rs7143938	14	37716058	A	G	4.21857e-08	3.68876e-06	0.00898607
14q13.3	78	rs8018823	14	37718177	G	A	3.98016e-09	2.46952e-05	0.000331103
14q32.12	79	rs11624776	14	93595591	A	C	1.59596e-11	1.43812e-05	1.01946e-06
14q32.12	79	rs12434958	14	93596085	A	G	5.38795e-09	0.00171276	4.80549e-07
15q25.1	80	rs11638879	15	81030214	C	T	4.12762e-08	0.000284534	0.000329482
15q25.1	80	rs2627316	15	81042816	A	G	2.0091e-08	0.000227372	0.000123359
15q25.1	80	rs2627323	15	81021383	C	T	3.96663e-08	0.000113312	0.000352989
15q26.1	81	rs4244883	15	91546497	T	G	3.70732e-08	0.000166146	0.000100139
16q22.2	82	rs8057124	16	71972409	T	C	2.9028e-08	0.0026161	0.000135675
16q23.1	83	rs10781976	16	75314838	G	T	1.591e-09	9.16749e-06	8.36139e-05
16q23.1	83	rs1109342	16	75445675	G	A	1.53384e-09	2.50544e-06	0.000250721
16q23.1	83	rs11149832	16	75462713	C	T	1.62459e-09	2.31099e-06	0.000260641
16q23.1	83	rs12917651	16	75466696	G	T	2.60563e-09	1.79042e-06	0.000424134
16q23.1	83	rs12933281	16	75483064	T	G	2.90219e-09	1.09047e-06	0.000760668
16q23.1	83	rs1549306	16	75415341	T	C	1.0148e-09	2.20975e-06	0.000264109
16q23.1	83	rs1559339	16	75318646	T	C	1.31712e-09	2.87565e-06	0.000179702
16q23.1	83	rs17696696	16	75393352	T	G	1.01615e-09	3.1511e-06	0.000160607
16q23.1	83	rs2161684	16	75479153	T	C	2.59863e-09	1.21801e-06	0.000633892
16q23.1	83	rs35263058	16	75391937	T	C	1.30294e-09	4.41291e-06	0.00014561
16q23.1	83	rs3851734	16	75371920	T	C	9.22867e-10	2.08159e-06	0.000180168
16q23.1	83	rs4146809	16	75415775	C	T	1.2942e-09	2.52206e-06	0.000274356
16q23.1	83	rs4243111	16	75320827	C	T	1.33983e-09	2.65183e-06	0.000189355
16q23.1	83	rs4638613	16	75425553	C	T	1.12809e-09	1.38446e-06	0.000296374
16q23.1	83	rs4888378	16	75332041	A	G	1.73695e-10	2.96512e-06	4.77498e-05
16q23.1	83	rs4888380	16	75347690	T	C	1.94678e-10	1.08242e-06	9.34044e-05
16q23.1	83	rs4888422	16	75470576	A	G	4.51575e-09	2.40899e-07	0.00361886
16q23.1	83	rs766521	16	75424154	C	T	1.2121e-09	1.96041e-06	0.000290428
16q23.1	83	rs8046109	16	75360096	A	G	1.20776e-10	8.40543e-07	6.95175e-05
16q23.1	83	rs8050059	16	75388731	G	A	9.64025e-10	3.24156e-06	0.000124777
16q24.2	84	rs12445022	16	87575332	G	A	3.26836e-09	4.18766e-05	0.000204342
16q24.3	85	rs164741	16	89692298	A	G	4.37547e-10	1.7477e-06	5.3122e-05
17q11.2	86	rs8614	17	27588806	C	A	3.08983e-08	0.00856384	1.59247e-07
17q21.31	87	rs11012	17	43513441	C	T	2.33783e-21	1.66296e-07	1.43155e-11
17q21.31	87	rs1396862	17	43902997	G	A	3.52576e-28	2.95547e-11	2.50648e-14
17q21.31	87	rs142167	17	44795234	A	G	4.91752e-18	9.77045e-09	4.4266e-08
17q21.31	87	rs169201	17	44790203	A	G	1.11972e-22	4.20401e-10	9.81871e-11
17q21.31	87	rs16940665	17	43907896	T	C	3.8962e-28	3.01783e-11	2.6355e-14
17q21.31	87	rs173365	17	43901074	A	G	1.7858e-10	0.000101379	2.81699e-05
17q21.31	87	rs17631676	17	43549526	A	G	3.42894e-21	2.74134e-07	9.36297e-12
17q21.31	87	rs17689471	17	43892973	T	C	4.21901e-28	2.67207e-11	3.33022e-14
17q21.31	87	rs17689824	17	43904397	C	T	3.85539e-28	2.9322e-11	2.69051e-14
17q21.31	87	rs17689882	17	43906828	G	A	1.96476e-28	2.32717e-11	1.89607e-14
17q21.31	87	rs17689918	17	43910088	G	A	4.01502e-28	3.16611e-11	2.71754e-14
17q21.31	87	rs17689966	17	43910455	G	A	4.47359e-10	0.000154408	3.35939e-05
17q21.31	87	rs17762769	17	43893403	G	A	3.94376e-28	2.60859e-11	3.13903e-14
17q21.31	87	rs17762954	17	43899786	C	T	4.36899e-28	2.6294e-11	3.44347e-14
17q21.31	87	rs17763086	17	43905481	T	G	3.80393e-28	2.93291e-11	2.65575e-14
17q21.31	87	rs183211	17	44788310	G	A	6.21581e-18	9.52284e-09	6.16142e-08
17q21.31	87	rs1876829	17	43911443	T	C	3.86887e-28	3.08299e-11	2.553e-14
17q21.31	87	rs199436	17	44789285	A	G	5.70734e-18	9.6966e-09	5.12828e-08
17q21.31	87	rs199438	17	44791643	G	A	5.31602e-18	9.68431e-09	4.77312e-08
17q21.31	87	rs199439	17	44793503	A	G	1.03191e-22	4.64826e-10	8.02733e-11
17q21.31	87	rs199442	17	44820122	G	A	6.26949e-18	8.5772e-09	6.1919e-08
17q21.31	87	rs199443	17	44819565	C	T	2.7852e-22	4.98375e-10	1.97907e-10
17q21.31	87	rs199444	17	44818276	T	C	6.55911e-18	9.0198e-09	6.47522e-08
17q21.31	87	rs199448	17	44809001	A	G	1.1616e-22	3.98712e-10	1.2549e-10
17q21.31	87	rs199449	17	44808902	G	A	4.74523e-18	9.2226e-09	4.91026e-08
17q21.31	87	rs199451	17	44801784	G	A	1.1709e-22	4.38492e-10	1.01243e-10
17q21.31	87	rs199452	17	44801340	C	T	6.93017e-18	9.43888e-09	8.16691e-08
17q21.31	87	rs199453	17	44800946	C	T	4.67093e-18	8.83662e-09	4.50199e-08
17q21.31	87	rs199454	17	44800110	G	A	3.93056e-18	8.29037e-09	3.78371e-08
17q21.31	87	rs199456	17	44797919	C	T	1.63142e-22	4.57986e-10	1.14122e-10
17q21.31	87	rs199457	17	44795469	C	T	1.14388e-22	4.35351e-10	9.75522e-11
17q21.31	87	rs199498	17	44865603	T	C	4.56748e-19	7.3894e-10	1.28916e-08
17q21.31	87	rs199501	17	44862613	A	G	5.97171e-16	7.53434e-08	2.57779e-07
17q21.31	87	rs199513	17	44856932	A	G	4.55471e-20	6.33333e-09	1.49176e-09
17q21.31	87	rs199520	17	44853872	G	A	3.91057e-16	5.63597e-08	3.13289e-07
17q21.31	87	rs199529	17	44837217	A	C	1.1518e-18	1.50381e-08	2.36844e-08
17q21.31	87	rs199530	17	44836653	G	A	4.26495e-17	1.49532e-08	2.04041e-07
17q21.31	87	rs199533	17	44828931	G	A	7.68667e-22	6.5076e-10	2.68344e-10
17q21.31	87	rs199534	17	44824213	T	G	4.86787e-22	4.97261e-10	2.892e-10
17q21.31	87	rs199535	17	44822662	A	G	2.74009e-22	4.80922e-10	2.04833e-10
17q21.31	87	rs199536	17	44820425	T	C	4.33403e-18	7.03634e-09	4.81925e-08
17q21.31	87	rs2074404	17	44865439	T	G	6.54427e-14	4.23077e-05	4.42873e-08
17q21.31	87	rs415430	17	44859144	C	T	5.04053e-20	6.83675e-09	1.48193e-09
17q21.31	87	rs4277389	17	43895653	A	G	7.79166e-28	3.44858e-11	4.64301e-14
17q21.31	87	rs4566211	17	43895696	G	A	4.94583e-28	2.93919e-11	3.4518e-14
17q21.31	87	rs7224296	17	44800046	G	A	3.42254e-13	2.27026e-05	1.37127e-06
17q21.31	87	rs8072451	17	43893716	C	T	3.74884e-28	2.65347e-11	3.23201e-14
17q21.33	88	rs2119930	17	47514039	T	G	1.49034e-08	0.000301716	0.000342297
17q21.33	88	rs2165703	17	47513874	C	T	1.96127e-09	0.000167808	8.26836e-05
17q21.33	88	rs2233659	17	47492587	T	G	5.16345e-10	7.98502e-05	2.73423e-05
17q21.33	88	rs2233669	17	47484003	T	C	1.17002e-09	4.50741e-05	5.22836e-05
17q21.33	88	rs2898883	17	47482953	G	A	4.99818e-09	2.52289e-05	6.2091e-05
17q21.33	88	rs7222591	17	47507019	G	T	4.23475e-10	8.9638e-05	2.18141e-05
17q21.33	88	rs7502499	17	47490102	G	A	2.01246e-09	2.45037e-05	4.65958e-05
17q21.33	88	rs8079832	17	47513548	T	C	8.75219e-10	0.000144206	4.55132e-05
17q22	89	rs10514998	17	50299809	T	C	3.5551e-14	3.9663e-05	1.42382e-09
17q22	89	rs11079993	17	50301552	G	T	8.31695e-15	3.48772e-05	1.34481e-09
17q22	89	rs12601661	17	50296779	A	C	1.13609e-13	4.30813e-05	5.77978e-09
17q22	89	rs12604022	17	50334924	C	T	2.40059e-09	0.00124956	1.57513e-06
17q22	89	rs12936283	17	50290955	C	T	1.29807e-13	2.93052e-05	1.08479e-08
17q22	89	rs12936458	17	50312701	C	T	4.19001e-14	4.54785e-05	1.33175e-09
17q22	89	rs12937096	17	50298441	C	A	6.39655e-15	1.57809e-05	1.19249e-09
17q22	89	rs12939066	17	50270268	C	T	3.58106e-15	7.7757e-06	1.47866e-09
17q22	89	rs12943832	17	50341352	A	G	2.13267e-09	0.000921205	1.63341e-06
17q22	89	rs12949235	17	50309871	C	A	3.84556e-14	4.27682e-05	1.37033e-09
17q22	89	rs1503041	17	50294496	A	G	4.66375e-15	8.67839e-06	1.65928e-09
17q22	89	rs17609255	17	50274170	C	T	4.83546e-14	7.09995e-05	9.95482e-09
17q22	89	rs2931364	17	50255488	A	G	1.53652e-12	6.42305e-05	1.25329e-07
17q22	89	rs2938144	17	50251876	T	C	1.55137e-12	6.50398e-05	1.23453e-07
17q22	89	rs2970047	17	50254327	A	G	1.76469e-11	0.000172259	3.5937e-07
17q22	89	rs2970049	17	50236610	G	T	1.39368e-12	5.33574e-05	1.44713e-07
17q22	89	rs2970052	17	50224898	T	C	2.30267e-12	4.36934e-05	2.32649e-07
17q22	89	rs4605214	17	50282834	C	T	5.63728e-15	1.09779e-05	1.5354e-09
17q22	89	rs967823	17	50317276	A	G	1.94477e-16	1.27405e-05	6.71629e-11
17q22	89	rs9903845	17	50291181	C	A	2.17697e-12	0.000126889	3.48248e-08
17q22	89	rs9908649	17	50257928	A	G	1.42567e-12	6.85398e-05	1.15079e-07
18q11.2	90	rs10853450	18	20235681	G	A	1.40686e-10	0.000226789	2.94905e-06
18q11.2	90	rs11082051	18	20234336	G	A	1.22996e-10	0.000246833	2.32584e-06
18q11.2	90	rs11660192	18	20194159	G	A	6.66873e-10	0.000111846	1.40905e-05
18q11.2	90	rs11661464	18	20218126	G	A	1.45234e-10	8.55189e-05	6.54854e-06
18q11.2	90	rs11661542	18	20223695	C	A	1.55894e-10	9.89906e-05	6.03148e-06
18q11.2	90	rs11662668	18	20179381	G	A	8.24154e-10	0.000142051	1.57444e-05
18q11.2	90	rs11664030	18	20261639	C	T	1.83695e-09	0.00191514	3.18869e-06
18q11.2	90	rs11878170	18	20160142	T	C	3.15627e-08	0.000707942	0.000184613
18q11.2	90	rs12958098	18	20145379	T	C	1.42898e-09	0.000228102	1.60491e-05
18q11.2	90	rs1521919	18	20273882	T	C	7.59087e-10	0.000441681	6.48814e-06
18q11.2	90	rs17671384	18	20165521	G	A	1.03212e-09	0.000185659	1.36521e-05
18q11.2	90	rs2222394	18	20248288	T	C	1.5376e-10	0.000134212	4.15916e-06
18q11.2	90	rs4401144	18	20193668	T	C	6.72982e-10	0.000112846	1.38962e-05
18q11.2	90	rs4404180	18	20193357	T	C	6.34611e-10	9.82524e-05	1.42432e-05
18q11.2	90	rs8095036	18	20150752	T	C	1.49093e-09	0.00024767	1.52803e-05
18q11.2	90	rs9653003	18	20196110	T	C	1.18362e-10	6.81474e-05	6.35146e-06
18q12.2	91	rs11665070	18	35152563	G	A	2.04545e-09	0.000658455	1.60476e-08
18q12.2	91	rs9964724	18	35159124	C	T	2.0147e-08	0.00176925	5.13436e-07
18q21.2	92	rs11662416	18	50847784	T	G	3.21081e-08	0.000191189	6.03389e-05
18q21.2	92	rs11665242	18	50907127	A	G	1.4541e-08	0.000156168	3.34237e-05
18q21.2	92	rs1431181	18	50779412	G	A	4.04364e-08	0.000238016	4.79136e-05
18q21.2	92	rs1431196	18	50832102	A	G	1.19228e-08	0.000122165	5.407e-05
18q21.2	92	rs1504746	18	50858019	T	C	2.55913e-08	0.000179465	5.93023e-05
18q21.2	92	rs17411061	18	50795113	C	T	2.97175e-08	0.000196474	4.52031e-05
18q21.2	92	rs17504372	18	50903050	C	T	2.03481e-08	0.000176077	5.40892e-05
18q21.2	92	rs6508210	18	50747191	A	C	2.43129e-08	7.17234e-05	0.000105439
18q21.2	93	rs596668	18	53264343	A	G	4.30854e-08	8.17915e-05	0.000182874
18q21.2	93	rs618869	18	53248151	T	C	4.13719e-08	0.000134499	0.000167281
18q21.31	94	rs10503018	18	55175749	G	A	3.48699e-09	0.0257374	9.29146e-07
18q21.31	94	rs17063802	18	55176480	A	G	2.88752e-09	0.0287867	7.17738e-07
18q21.31	94	rs17758515	18	55146453	T	C	4.4174e-09	0.0120241	5.57807e-07
18q21.31	94	rs2279096	18	55157958	G	A	4.32198e-09	0.00484502	1.16001e-06
18q21.31	94	rs3745064	18	55154066	A	G	5.03437e-09	0.00766712	5.50076e-07
18q21.31	94	rs608823	18	55155870	G	A	2.32926e-09	0.00453659	7.51792e-07
18q21.31	94	rs615030	18	55149354	C	T	1.74987e-09	0.00883341	2.56974e-07
18q21.31	94	rs629737	18	55150271	A	C	2.87462e-09	0.00710319	3.8929e-07
18q21.31	94	rs630250	18	55150413	T	C	2.77141e-09	0.00675223	3.95475e-07
18q21.31	94	rs8089950	18	55179142	T	G	2.71256e-09	0.0267894	6.78119e-07
18q21.31	94	rs9789131	18	55150557	G	T	6.13225e-09	0.00767955	6.9872e-07
19q13.32	95	rs2075650	19	45395619	A	G	1.64507e-08	1.01982e-05	0.010862
19q13.32	95	rs4420638	19	45422946	A	G	4.18058e-09	2.60526e-05	0.00253398
19q13.32	95	rs7412	19	45412079	C	T	3.51073e-08	1.32219e-07	NA
20p11.23	96	rs2424245	20	19649716	C	T	2.72756e-08	0.00240692	4.88819e-06
20p11.23	96	rs2424248	20	19650324	G	A	2.79226e-08	0.00240724	5.02007e-06
20p11.23	96	rs3790227	20	19469002	C	A	3.93339e-08	0.00255625	0.000803508
20p11.23	96	rs3790228	20	19469150	T	G	2.87902e-08	0.00207194	0.000899539
20q11.21	97	rs1535374	20	31162125	A	G	1.7868e-08	0.000122331	3.51237e-05
20q11.21	97	rs1555133	20	31048382	G	A	2.08579e-08	1.09065e-07	0.00153381
20q11.21	97	rs293554	20	31085857	A	G	4.49697e-08	3.3348e-06	0.00303666
20q11.21	97	rs293570	20	31105023	A	G	1.51312e-08	5.46608e-05	5.61118e-05
20q11.21	97	rs4911097	20	31121370	G	A	1.42475e-09	5.20164e-05	1.21491e-05
20q11.21	97	rs4911102	20	31179500	C	T	3.81892e-08	0.000104502	1.8874e-05
20q11.21	97	rs4911241	20	31140165	C	T	1.33037e-08	0.00017633	2.28737e-05
20q11.21	97	rs6058750	20	31177986	T	C	5.53702e-09	1.44623e-05	3.51155e-05
20q11.21	97	rs6119879	20	31105389	C	T	5.16894e-10	2.97301e-05	8.16079e-06
20q11.21	97	rs6119897	20	31145415	G	A	1.97204e-08	7.23141e-05	3.18336e-05
20q11.21	97	rs6141734	20	31074372	G	A	2.82628e-08	7.80428e-07	0.00205509
20q11.21	97	rs7268588	20	31154273	G	A	2.38805e-08	0.000114734	3.91423e-05
20q11.21	97	rs879829	20	31114479	G	A	1.17397e-09	4.55438e-05	1.11252e-05
20q11.22	98	rs10359	20	34099789	A	G	2.56092e-10	0.000290978	2.23553e-07
20q11.22	98	rs11167267	20	34109273	G	T	1.38148e-10	0.000145056	2.08715e-07
20q11.22	98	rs1204656	20	33982846	G	A	1.6613e-08	0.000423496	3.19202e-05
20q11.22	98	rs13038012	20	33887983	G	A	3.42273e-08	0.00221572	1.19917e-05
20q11.22	98	rs1406948	20	33905619	G	A	4.73712e-12	0.000740924	1.67575e-07
20q11.22	98	rs143384	20	34025756	A	G	2.79651e-17	9.1485e-07	1.60457e-09
20q11.22	98	rs1540927	20	33931344	A	G	3.9354e-13	0.000215918	9.39313e-08
20q11.22	98	rs1570841	20	34048161	C	T	4.65775e-10	0.000291562	2.16152e-07
20q11.22	98	rs1886696	20	34055706	T	C	3.26949e-10	0.000305564	1.44696e-07
20q11.22	98	rs2145082	20	33905326	C	T	9.31898e-10	0.000342736	1.15783e-05
20q11.22	98	rs2236159	20	34102189	T	C	2.34206e-10	0.000214492	2.29603e-07
20q11.22	98	rs2236160	20	34101821	A	G	4.442e-10	0.000351323	2.25235e-07
20q11.22	98	rs2236164	20	34097353	T	C	4.92944e-10	0.000355599	2.45635e-07
20q11.22	98	rs2236165	20	34096725	A	G	4.05196e-10	0.00036186	2.16382e-07
20q11.22	98	rs224333	20	34023962	G	A	1.00486e-13	6.21136e-05	4.79901e-08
20q11.22	98	rs224360	20	34059675	A	G	2.25606e-10	0.000259343	1.56993e-07
20q11.22	98	rs224363	20	34062710	C	T	1.2441e-10	0.000182462	1.40308e-07
20q11.22	98	rs224371	20	34074831	A	G	1.54459e-10	0.000235903	1.26991e-07
20q11.22	98	rs224395	20	34109427	A	G	1.34834e-10	0.000164848	2.06771e-07
20q11.22	98	rs2425062	20	33923566	A	G	3.04824e-12	0.000507896	1.72997e-07
20q11.22	98	rs4911178	20	33952620	G	A	3.73158e-13	0.000215064	8.8189e-08
20q11.22	98	rs4911494	20	33971914	C	T	1.77593e-13	0.00017317	4.50235e-08
20q11.22	98	rs4911496	20	33972053	C	T	3.39773e-13	0.000225797	7.0763e-08
20q11.22	98	rs6060355	20	33890061	G	A	1.977e-11	0.000868009	2.49867e-07
20q11.22	98	rs6060369	20	33907161	T	C	6.41422e-12	0.000474454	2.63638e-07
20q11.22	98	rs6060370	20	33909752	T	C	1.08159e-09	0.00021137	1.86085e-05
20q11.22	98	rs6060373	20	33914208	A	G	4.34242e-12	0.000505894	2.25779e-07
20q11.22	98	rs6060402	20	34005240	T	C	6.42036e-13	0.00023848	1.43607e-07
20q11.22	98	rs6060431	20	34059337	T	C	3.55968e-10	0.000292027	1.59343e-07
20q11.22	98	rs6060435	20	34069370	A	G	1.39712e-10	0.000242988	9.8834e-08
20q11.22	98	rs6060442	20	34093757	C	T	2.16612e-10	0.000204254	2.25523e-07
20q11.22	98	rs6087704	20	34001058	C	T	3.36401e-13	0.000225293	7.23446e-08
20q11.22	98	rs6087705	20	34001250	G	A	3.31427e-13	0.000219912	7.72198e-08
20q11.22	98	rs6088791	20	33907909	T	C	5.28265e-12	0.000504757	2.38372e-07
20q11.22	98	rs6088792	20	33909784	C	T	1.64359e-08	0.00054734	1.66369e-05
20q11.22	98	rs6088813	20	33975181	C	A	3.61025e-13	0.000215635	8.42133e-08
20q11.22	98	rs6088832	20	34006176	C	T	1.38193e-08	0.00055315	2.43928e-05
20q11.22	98	rs6141548	20	33971085	A	G	3.56286e-13	0.000218117	8.2717e-08
20q11.22	98	rs6142358	20	33960308	C	T	3.60427e-13	0.000215057	8.43709e-08
20q11.22	98	rs8116304	20	34054409	C	T	2.89366e-10	0.000214563	1.95089e-07
20q11.22	98	rs8123889	20	34013252	G	A	3.48957e-09	0.00018942	5.07216e-06
20q11.22	98	rs941665	20	33943281	C	T	1.80855e-08	0.000447738	3.19952e-05
22q12.2	99	rs16988244	22	30433373	T	G	1.16182e-08	0.000466866	0.00151778
22q12.2	99	rs16988333	22	30552813	A	G	6.74078e-09	0.00041392	0.00101458
22q12.2	99	rs2412980	22	30592069	T	C	9.87966e-09	0.00058878	0.00149955
22q12.2	99	rs36608	22	30342191	A	G	1.32636e-08	0.000790004	0.00196945
22q12.2	99	rs39713	22	30343186	C	T	1.38714e-08	0.000936048	0.00240708
22q12.2	99	rs4820823	22	30278019	C	T	1.00267e-08	0.000486964	0.00263763
22q12.2	99	rs5763568	22	30273164	T	C	1.01042e-08	0.000485542	0.00264986
22q12.2	99	rs5763857	22	30579617	A	C	7.05361e-09	0.000369427	0.00115364
22q12.2	99	rs6519802	22	30476271	G	T	7.09209e-09	0.000398038	0.000976004
22q12.2	99	rs6519805	22	30525549	C	T	6.77979e-09	0.000414106	0.00101563
22q12.2	99	rs7286205	22	30475154	G	A	7.6052e-09	0.000395634	0.00106231
22q12.2	99	rs737938	22	30313252	G	A	9.85679e-09	0.000482891	0.00261798

[truncated: 37 more sheets: J, K, L, M, N1, N2, N3, N4, N5, N6, N7, O, P, Q, R1, R2, R3, R4, R5, S …]
