# Supplementary material for: Genome wide association joint analysis reveals 99 risk loci for pain susceptibility and pleiotropic relationships with psychiatric, metabolic, and immunological traits
Source: PLoS Genet. 2023 Oct 16;19(10):e1010977. doi: 10.1371/journal.pgen.1010977 (PMC10602383; doi:10.1371/journal.pgen.1010977)
Supplement: S2 Data — Traits are grouped in 21 categories listed on different sheets in the table. (XLSX) [file pgen.1010977.s003.xlsx]

## Sheet: Activities
GenomicLocus	cytoBand	rsID	Domain	ChapterLevel	SubchapterLevel	Trait	uniqTrait	Population	Ncase	Ncontrol	N	gwasP	id	PMID	Year
8	1p13.3	rs583104	Activities	Self-Care	Looking After One's Health	Treatment/medication code: aspirin	Aspirin	UKB2 (EUR)	51136	229307	280443	1.09401e-08	3618	31427789	2019
13	1q25.1	rs9804056	Activities	Self-Care	Looking After One's Health	Number of treatments/medications taken	Number of treatments/medications taken	UKB2 (EUR)			386581	1.28357e-08	3191	31427789	2019
22	2q37.1	rs4663983	Activities	Self-Care	Looking After One's Health	Treatment/medication code: paracetamol	Paracetamol	UKB2 (EUR)	70820	209623	280443	1.35223e-31	3627	31427789	2019
24	3p21.31	rs2236941	Activities	Communication	Conversation and Use of Communication Devices and Techniques	Length of mobile phone use	Length of mobile phone use	UKB2 (EUR)			381616	1.09829e-08	3223	31427789	2019
24	3p21.31	rs2280406	Activities	Self-Care	Looking After One's Health	Usual walking pace	Usual walking pace	UKB2 (EUR)			384081	1.51108e-08	3210	31427789	2019
24	3p21.31	rs7615206	Activities	Self-Care	Looking After One's Health	Types of physical activity in last 4 weeks: Other exercises (eg: swimming, cycling, keep fit, bowling)	Types of physical activity in last 4 weeks: Other exercises	UKB2 (EUR)	186506	197944	384450	4.57781e-11	3586	31427789	2019
39	6p21.31	rs2077750	Activities	Self-Care	Looking After One's Health	Number of treatments/medications taken	Number of treatments/medications taken	UKB2 (EUR)			386581	2.8662e-11	3191	31427789	2019
68	12q13.2	rs773107	Activities	Self-Care	Looking After One's Health	Treatment/medication code: levothyroxine sodium	Levothyroxine sodium	UKB2 (EUR)	15626	264817	280443	2.3948e-08	3625	31427789	2019
69	12q13.3	rs11172113	Activities	Self-Care	Looking After One's Health	Treatment/medication code: paracetamol	Paracetamol	UKB2 (EUR)	70820	209623	280443	6.86184e-72	3627	31427789	2019
69	12q13.3	rs4759275	Activities	Self-Care	Looking After One's Health	Age started wearing glasses or contact lenses	Age started wearing glasses or contact lenses	UKB2 (EUR)			332074	4.54025e-51	3310	31427789	2019
73	12q24.12	rs10774625	Activities	Self-Care	Looking After One's Health	Treatment/medication code: atenolol	Atenolol	UKB2 (EUR)	14687	265756	280443	2.69835e-13	3617	31427789	2019
73	12q24.12	rs3184504	Activities	Self-Care	Looking After One's Health	Medication for cholesterol, blood pressure or diabetes: Blood pressure medication	Blood pressure medication	UKB2 (EUR)	43468	132582	176050	1.89717e-11	3591	31427789	2019
73	12q24.12	rs3184504	Activities	Self-Care	Looking After One's Health	Number of treatments/medications taken	Number of treatments/medications taken	UKB2 (EUR)			386581	1.89717e-11	3191	31427789	2019
73	12q24.12	rs3184504	Activities	Self-Care	Looking After One's Health	Treatment/medication code: levothyroxine sodium	Levothyroxine sodium	UKB2 (EUR)	15626	264817	280443	1.89717e-11	3625	31427789	2019
75	13q14.3	rs9536407	Activities	Self-Care	Looking After One's Health	Overall health rating	Health rating	UKB2 (EUR)			384850	1.78119e-11	3307	31427789	2019
95	19q13.32	rs7412	Activities	Self-Care	Looking After One's Health	Treatment/medication code: aspirin	Aspirin	UKB2 (EUR)	51136	229307	280443	3.51073e-08	3618	31427789	2019
95	19q13.32	rs7412	Activities	Self-Care	Looking After One's Health	Treatment/medication code: simvastatin	Simvastatin	UKB2 (EUR)	43424	237019	280443	3.51073e-08	3613	31427789	2019
95	19q13.32	rs7412	Activities	Self-Care	Looking After One's Health	Medication for cholesterol, blood pressure, diabetes, or take exogenous hormones: Cholesterol lowering medication	Cholesterol lowering medication	UKB2 (EUR)	25815	181718	207533	3.51073e-08	3554	31427789	2019
95	19q13.32	rs7412	Activities	Self-Care	Looking After One's Health	Medication for cholesterol, blood pressure or diabetes: Cholesterol lowering medication	Cholesterol lowering medication	UKB2 (EUR)	40433	135617	176050	3.51073e-08	3590	31427789	2019
98	20q11.22	rs143384	Activities	Self-Care	Looking After One's Health	Usual walking pace	Usual walking pace	UKB2 (EUR)			384081	2.79651e-17	3210	31427789	2019

## Sheet: Cardiovascular
GenomicLocus	cytoBand	rsID	Domain	ChapterLevel	SubchapterLevel	Trait	uniqTrait	Population	Ncase	Ncontrol	N	gwasP	id	PMID	Year
1	1p36.23	rs301805	Cardiovascular	Functions of the Cardiovascular, Haematological, Immunological and Respiratory Systems	Blood Pressure Functions	Diastolic Blood Pressure (automated reading)	Diastolic Blood Pressure	UKB2 (EUR)			361411	1.56391e-08	3379	31427789	2019
8	1p13.3	rs599839	Cardiovascular	Diseases of the Circulatory System	Chronic Ischaemic Heart Disease	Coronary artery disease	Coronary artery disease	EUR	22233	64762	86995	2.0005e-08	109	21378990	2011
8	1p13.3	rs646776	Cardiovascular	Diseases of the Circulatory System	Chronic Ischaemic Heart Disease	Coronary artery disease	Coronary artery disease	EUR+SAS	15420	15062	30482	2.18776e-08	110	21378988	2011
8	1p13.3	rs7528419	Cardiovascular	Diseases of the Circulatory System	Chronic Ischaemic Heart Disease	Coronary artery disease	Coronary artery disease	EUR+EAS+SAS+AFR	60801	123504	184305	4.66434e-08	108	26343387	2015
14	1q43	rs3943093	Cardiovascular	Functions of the Cardiovascular, Haematological, Immunological and Respiratory Systems	Blood Pressure Functions	Diastolic Blood Pressure (automated reading)	Diastolic Blood Pressure	UKB2 (EUR)			361411	4.82392e-12	3379	31427789	2019
24	3p21.31	rs2013208	Cardiovascular	Diseases of the Circulatory System	Chronic Ischaemic Heart Disease	Coronary artery disease and high-density lipoprotein cholesterol (bivariate)	Coronary artery disease and high-density lipoprotein cholesterol	UKB2 (EUR meta)			735838	7.37153e-10	4348	30525989	2018
36	6p24.1	rs1014342	Cardiovascular	Diseases of the Circulatory System	Chronic Ischaemic Heart Disease	Coronary artery disease	Coronary artery disease	EUR+SAS	63746	130681	194427	3.21371e-17	111	23202125	2013
36	6p24.1	rs2026458	Cardiovascular	Diseases of the Circulatory System	Chronic Ischaemic Heart Disease	Coronary artery disease and low-density lipoprotein cholesterol (bivariate)	Coronary artery disease and low-density lipoprotein cholesterol	UKB2 (EUR meta)			735838	1.60627e-11	4347	30525989	2018
36	6p24.1	rs9349379	Cardiovascular	Diseases of the Circulatory System	Chronic Ischaemic Heart Disease	Coronary artery disease	Coronary artery disease	EUR+EAS+SAS+AFR	60801	123504	184305	4.22373e-28	108	26343387	2015
36	6p24.1	rs9349379	Cardiovascular	Diseases of the Circulatory System	Chronic Ischaemic Heart Disease	Coronary artery disease	Coronary artery disease	EUR+SAS	15420	15062	30482	4.22373e-28	110	21378988	2011
36	6p24.1	rs9349379	Cardiovascular	Diseases of the Circulatory System	Angina Pectoris	Diagnoses - secondary ICD10: I20 Angina pectoris	Angina	UKB2 (EUR)	13541	231349	244890	4.22373e-28	3692	31427789	2019
36	6p24.1	rs9349379	Cardiovascular	Diseases of the Circulatory System	Angina Pectoris	Non-cancer illness code, self-reported: angina	Angina	UKB2 (EUR)	12065	277242	289307	4.22373e-28	3598	31427789	2019
36	6p24.1	rs9349379	Cardiovascular	Diseases of the Circulatory System	Angina Pectoris	Vascular/heart problems diagnosed by doctor: Angina	Angina	UKB2 (EUR)	12114	373585	385699	4.22373e-28	3550	31427789	2019
36	6p24.1	rs9349379	Cardiovascular	Diseases of the Circulatory System	Chronic Ischaemic Heart Disease	Diagnoses - secondary ICD10: I25 Chronic ischemic heart disease	Chronic ischemic heart disease	UKB2 (EUR)	18155	226735	244890	4.22373e-28	3693	31427789	2019
36	6p24.1	rs9349379	Cardiovascular	Functions of the Cardiovascular, Haematological, Immunological and Respiratory Systems	Blood Pressure Functions	Systolic Blood Pressure (automated reading)	Systolic Blood Pressure	UKB2 (EUR)			361402	4.22373e-28	3380	31427789	2019
36	6p24.1	rs9349379	Cardiovascular	Diseases of the Circulatory System	Chronic Ischaemic Heart Disease	Diagnoses - main ICD10: I25 Chronic ischemic heart disease	Chronic ischemic heart disease	UKB2 (EUR)	14456	286335	300791	4.22373e-28	3668	31427789	2019
39	6p21.31	rs2814944	Cardiovascular	Diseases of the Circulatory System	Chronic Ischaemic Heart Disease	Coronary artery disease and triglyceride (bivariate)	Coronary artery disease and triglyceride	UKB2 (EUR meta)			735838	4.66228e-14	4346	30525989	2018
39	6p21.31	rs2814944	Cardiovascular	Diseases of the Circulatory System	Chronic Ischaemic Heart Disease	Coronary artery disease and high-density lipoprotein cholesterol (bivariate)	Coronary artery disease and high-density lipoprotein cholesterol	UKB2 (EUR meta)			735838	4.66228e-14	4348	30525989	2018
39	6p21.31	rs3800457	Cardiovascular	Diseases of the Circulatory System	Chronic Ischaemic Heart Disease	Coronary artery disease and low-density lipoprotein cholesterol (bivariate)	Coronary artery disease and low-density lipoprotein cholesterol	UKB2 (EUR meta)			735838	2.37585e-13	4347	30525989	2018
55	9p21.3	rs2891168	Cardiovascular	Diseases of the Circulatory System	Angina Pectoris	Non-cancer illness code, self-reported: angina	Angina	UKB2 (EUR)	12065	277242	289307	1.61232e-21	3598	31427789	2019
55	9p21.3	rs2891168	Cardiovascular	Diseases of the Circulatory System	Chronic Ischaemic Heart Disease	Coronary artery disease	Coronary artery disease	EUR+EAS+SAS+AFR	60801	123504	184305	1.61232e-21	108	26343387	2015
55	9p21.3	rs3217992	Cardiovascular	Functions of the Cardiovascular, Haematological, Immunological and Respiratory Systems	Blood Pressure Functions	Diastolic Blood Pressure (automated reading)	Diastolic Blood Pressure	UKB2 (EUR)			361411	5.51044e-11	3379	31427789	2019
55	9p21.3	rs4977574	Cardiovascular	Diseases of the Circulatory System	Chronic Ischaemic Heart Disease	Coronary artery disease	Coronary artery disease	EUR+SAS	15420	15062	30482	1.53501e-21	110	21378988	2011
63	11p15.4	rs2052692	Cardiovascular	Functions of the Cardiovascular, Haematological, Immunological and Respiratory Systems	Blood Pressure Functions	Diastolic Blood Pressure (automated reading)	Diastolic Blood Pressure	UKB2 (EUR)			361411	1.16503e-12	3379	31427789	2019
63	11p15.4	rs2052692	Cardiovascular	Functions of the Cardiovascular, Haematological, Immunological and Respiratory Systems	Blood Pressure Functions	Systolic Blood Pressure (automated reading)	Systolic Blood Pressure	UKB2 (EUR)			361402	1.16503e-12	3380	31427789	2019
73	12q24.12	rs10774625	Cardiovascular	Functions of the Cardiovascular, Haematological, Immunological and Respiratory Systems	Blood Pressure Functions	Systolic Blood Pressure (automated reading)	Systolic Blood Pressure	UKB2 (EUR)			361402	2.69835e-13	3380	31427789	2019
73	12q24.12	rs10774625	Cardiovascular	Diseases of the Circulatory System	Chronic Ischaemic Heart Disease	Coronary artery disease and triglyceride (bivariate)	Coronary artery disease and triglyceride	UKB2 (EUR meta)			735838	2.69835e-13	4346	30525989	2018
73	12q24.12	rs10774625	Cardiovascular	Diseases of the Circulatory System	Chronic Ischaemic Heart Disease	Diagnoses - secondary ICD10: I25 Chronic ischemic heart disease	Chronic ischemic heart disease	UKB2 (EUR)	18155	226735	244890	2.69835e-13	3693	31427789	2019
73	12q24.12	rs3184504	Cardiovascular	Diseases of the Circulatory System	Essential (Primary) Hypertension	Non-cancer illness code, self-reported: hypertension	Hypertension	UKB2 (EUR)	99665	189642	289307	1.89717e-11	3597	31427789	2019
73	12q24.12	rs3184504	Cardiovascular	Diseases of the Circulatory System	Essential (Primary) Hypertension	Diagnoses - secondary ICD10: I10 Essential (primary) hypertension	Essential (primary) hypertension	UKB2 (EUR)	71332	173558	244890	1.89717e-11	3691	31427789	2019
73	12q24.12	rs3184504	Cardiovascular	Functions of the Cardiovascular, Haematological, Immunological and Respiratory Systems	Blood Pressure Functions	Age high blood pressure diagnosed	Age high blood pressure diagnosed	UKB2 (EUR)			92583	1.89717e-11	3359	31427789	2019
73	12q24.12	rs3184504	Cardiovascular	Diseases of the Circulatory System	Chronic Ischaemic Heart Disease	Coronary artery disease and low-density lipoprotein cholesterol (bivariate)	Coronary artery disease and low-density lipoprotein cholesterol	UKB2 (EUR meta)			735838	1.89717e-11	4347	30525989	2018
73	12q24.12	rs3184504	Cardiovascular	Functions of the Cardiovascular, Haematological, Immunological and Respiratory Systems	Blood Pressure Functions	Diastolic Blood Pressure (automated reading)	Diastolic Blood Pressure	UKB2 (EUR)			361411	1.89717e-11	3379	31427789	2019
73	12q24.12	rs3184504	Cardiovascular	Functions of the Cardiovascular, Haematological, Immunological and Respiratory Systems	Blood Pressure Functions	Vascular/heart problems diagnosed by doctor: High blood pressure	High blood pressure	UKB2 (EUR)	103381	282318	385699	1.89717e-11	3551	31427789	2019
73	12q24.12	rs3184504	Cardiovascular	Diseases of the Circulatory System	Chronic Ischaemic Heart Disease	Coronary artery disease and total cholesterol (bivariate)	Coronary artery disease	UKB2 (EUR meta)			735838	1.89717e-11	4345	30525989	2018
73	12q24.12	rs653178	Cardiovascular	Diseases of the Circulatory System	Chronic Ischaemic Heart Disease	Coronary artery disease and high-density lipoprotein cholesterol (bivariate)	Coronary artery disease and high-density lipoprotein cholesterol	UKB2 (EUR meta)			735838	8.15626e-12	4348	30525989	2018
73	12q24.12	rs653178	Cardiovascular	Functions of the Cardiovascular, Haematological, Immunological and Respiratory Systems	Blood Pressure Functions	Diastolic Blood Pressure	Diastolic Blood Pressure	EUR			69395	8.15626e-12	1095	21909115	2011
73	12q24.12	rs653178	Cardiovascular	Functions of the Cardiovascular, Haematological, Immunological and Respiratory Systems	Blood Pressure Functions	Mean Arterial Pressure	Mean Arterial Pressure	EUR			69395	8.15626e-12	1097	21909110	2011
73	12q24.12	rs653178	Cardiovascular	Functions of the Cardiovascular, Haematological, Immunological and Respiratory Systems	Blood Pressure Functions	Systolic Blood Pressure	Systolic Blood Pressure	EUR			69395	8.15626e-12	1094	21909115	2011
80	15q25.1	rs2627316	Cardiovascular	Functions of the Cardiovascular, Haematological, Immunological and Respiratory Systems	Blood Pressure Functions	Diastolic Blood Pressure (automated reading)	Diastolic Blood Pressure	UKB2 (EUR)			361411	2.0091e-08	3379	31427789	2019
83	16q23.1	rs10781976	Cardiovascular	Functions of the Cardiovascular, Haematological, Immunological and Respiratory Systems	Blood Pressure Functions	Systolic Blood Pressure (automated reading)	Systolic Blood Pressure	UKB2 (EUR)			361402	1.591e-09	3380	31427789	2019
83	16q23.1	rs1109342	Cardiovascular	Diseases of the Circulatory System	Chronic Ischaemic Heart Disease	Coronary artery disease and low-density lipoprotein cholesterol (bivariate)	Coronary artery disease and low-density lipoprotein cholesterol	UKB2 (EUR meta)			735838	1.53384e-09	4347	30525989	2018
83	16q23.1	rs1109342	Cardiovascular	Diseases of the Circulatory System	Chronic Ischaemic Heart Disease	Coronary artery disease and total cholesterol (bivariate)	Coronary artery disease	UKB2 (EUR meta)			735838	1.53384e-09	4345	30525989	2018
83	16q23.1	rs1549306	Cardiovascular	Functions of the Cardiovascular, Haematological, Immunological and Respiratory Systems	Blood Pressure Functions	High blood pressure	High blood pressure	UKB2 (EUR)	144793	313761	458554	1.0148e-09	4378	30940143	2019
83	16q23.1	rs4888378	Cardiovascular	Diseases of the Circulatory System	Chronic Ischaemic Heart Disease	Coronary artery disease and high-density lipoprotein cholesterol (bivariate)	Coronary artery disease and high-density lipoprotein cholesterol	UKB2 (EUR meta)			735838	1.73695e-10	4348	30525989	2018
88	17q21.33	rs2233669	Cardiovascular	Diseases of the Circulatory System	Chronic Ischaemic Heart Disease	Diagnoses - secondary ICD10: I25 Chronic ischemic heart disease	Chronic ischemic heart disease	UKB2 (EUR)	18155	226735	244890	1.17002e-09	3693	31427789	2019
88	17q21.33	rs2898883	Cardiovascular	Diseases of the Circulatory System	Chronic Ischaemic Heart Disease	Coronary artery disease and total cholesterol (bivariate)	Coronary artery disease	UKB2 (EUR meta)			735838	4.99818e-09	4345	30525989	2018
95	19q13.32	rs4420638	Cardiovascular	Diseases of the Circulatory System	Chronic Ischaemic Heart Disease	Coronary artery disease	Coronary artery disease	EUR+EAS+SAS+AFR	60801	123504	184305	4.18058e-09	108	26343387	2015
95	19q13.32	rs7412	Cardiovascular	Diseases of the Circulatory System	Chronic Ischaemic Heart Disease	Diagnoses - secondary ICD10: I25 Chronic ischemic heart disease	Chronic ischemic heart disease	UKB2 (EUR)	18155	226735	244890	3.51073e-08	3693	31427789	2019
95	19q13.32	rs7412	Cardiovascular	Diseases of the Circulatory System	Angina Pectoris	Vascular/heart problems diagnosed by doctor: Angina	Angina	UKB2 (EUR)	12114	373585	385699	3.51073e-08	3550	31427789	2019
95	19q13.32	rs7412	Cardiovascular	Functions of the Cardiovascular, Haematological, Immunological and Respiratory Systems	Blood Pressure Functions	Vascular/heart problems diagnosed by doctor: High blood pressure	High blood pressure	UKB2 (EUR)	103381	282318	385699	3.51073e-08	3551	31427789	2019
95	19q13.32	rs7412	Cardiovascular	Functions of the Cardiovascular, Haematological, Immunological and Respiratory Systems	Blood Pressure Functions	High blood pressure	High blood pressure	UKB2 (EUR)	144793	313761	458554	3.51073e-08	4378	30940143	2019
95	19q13.32	rs7412	Cardiovascular	Functions of the Cardiovascular, Haematological, Immunological and Respiratory Systems	Heart Functions	Resting heart rate	Resting heart rate	UKB2 (EUR)			458969	3.51073e-08	4377	30940143	2019
95	19q13.32	rs7412	Cardiovascular	Diseases of the Circulatory System	Angina Pectoris	Non-cancer illness code, self-reported: angina	Angina	UKB2 (EUR)	12065	277242	289307	3.51073e-08	3598	31427789	2019
95	19q13.32	rs7412	Cardiovascular	Diseases of the Circulatory System	Chronic Ischaemic Heart Disease	Coronary artery disease (SOFT definition including angina)	Coronary artery disease	UKB1 (EUR meta)	10901	137914	148815	3.51073e-08	3925	28714975	2017
95	19q13.32	rs7412	Cardiovascular	Diseases of the Circulatory System	Angina Pectoris	Diagnoses - secondary ICD10: I20 Angina pectoris	Angina	UKB2 (EUR)	13541	231349	244890	3.51073e-08	3692	31427789	2019
95	19q13.32	rs7412	Cardiovascular	Functions of the Cardiovascular, Haematological, Immunological and Respiratory Systems	Heart Functions	Pulse rate (automated reading)	Pulse rate	UKB2 (EUR)			361411	3.51073e-08	3188	31427789	2019

## Sheet: Cell
GenomicLocus	cytoBand	rsID	Domain	ChapterLevel	SubchapterLevel	Trait	uniqTrait	Population	Ncase	Ncontrol	N	gwasP	id	PMID	Year
8	1p13.3	rs646776	Cell	Function of DNA	Protein Level	RGMA - Repulsive guidance molecule A	RGMA - Repulsive guidance molecule A	EUR			1000	2.18776e-08	2681	28240269	2017
8	1p13.3	rs646776	Cell	Function of DNA	Protein Level	CAT - Catalase	CAT - Catalase	EUR			1000	2.18776e-08	2551	28240269	2017
8	1p13.3	rs646776	Cell	Function of DNA	Protein Level	GRN - Granulins	GRN - Granulins	EUR			1000	2.18776e-08	3000	28240269	2017
10	1q21.3	rs13294	Cell	Function of DNA	Protein Level	ECM1 - Extracellular matrix protein 1	ECM1 - Extracellular matrix protein 1	EUR			1000	1.39738e-13	2481	28240269	2017
24	3p21.31	rs9858542	Cell	Function of DNA	Protein Level	MST1 - Hepatocyte growth factor-like protein	MST1 - Hepatocyte growth factor-like protein	EUR			1000	2.0384e-10	2829	28240269	2017
95	19q13.32	rs4420638	Cell	Function of DNA	Protein Level	SNRPF - Small nuclear ribonucleoprotein F	SNRPF - Small nuclear ribonucleoprotein F	EUR			1000	4.18058e-09	3183	28240269	2017
95	19q13.32	rs4420638	Cell	Function of DNA	Protein Level	APOE - Apolipoprotein E (isoform E2)	APOE - Apolipoprotein E (isoform E2)	EUR			1000	4.18058e-09	3141	28240269	2017

## Sheet: Cognitive
GenomicLocus	cytoBand	rsID	Domain	ChapterLevel	SubchapterLevel	Trait	uniqTrait	Population	Ncase	Ncontrol	N	gwasP	id	PMID	Year
24	3p21.31	rs4625	Cognitive	Mental Functions	Higher-Level Cognitive Functions	Trail making test - Duration to complete alphanumeric path (trail #2)	Trail making test - Duration to complete alphanumeric path (trail #2)	UKB2 (EUR)			84259	1.28891e-09	3423	31427789	2019
57	9q22.31	rs4744250	Cognitive	Mental Functions	Higher-Level Cognitive Functions	Cognitive performance	Intelligence	UKB2 (EUR meta)			257828	3.36079e-08	4067	30038396	2018
77	14q12	rs176217	Cognitive	Mental Functions	Higher-Level Cognitive Functions	Intelligence	Intelligence	UKB2 (EUR meta)			269867	4.57462e-09	3785	29942086	2018

## Sheet: Dermatological
GenomicLocus	cytoBand	rsID	Domain	ChapterLevel	SubchapterLevel	Trait	uniqTrait	Population	Ncase	Ncontrol	N	gwasP	id	PMID	Year
39	6p21.31	rs16894959	Dermatological	Functions of the Skin and Related Structures	Functions of Hair	Male pattern baldness (BOLT LMM infinitesimal mixed model)	Baldness	UKB2 (EUR)			205327	4.11956e-13	4351	30573740	2018
39	6p21.31	rs16894959	Dermatological	Functions of the Skin and Related Structures	Functions of Hair	Male pattern baldness (BOLT LMM non-infinitesimal mixed model)	Baldness	UKB2 (EUR)			205327	4.11956e-13	4352	30573740	2018
87	17q21.31	rs199456	Dermatological	Functions of the Skin and Related Structures	Functions of Hair	Male-specific factors - Hair/balding pattern: Pattern 3	Bald Pattern 3	UKB2 (EUR)	47013	129367	176380	1.63142e-22	3502	31427789	2019
87	17q21.31	rs199535	Dermatological	Functions of the Skin and Related Structures	Functions of Hair	Male-specific factors - Hair/balding pattern: Pattern 2	Bald Pattern 2	UKB2 (EUR)	40625	135755	176380	2.74009e-22	3501	31427789	2019
87	17q21.31	rs7224296	Dermatological	Functions of the Skin and Related Structures	Functions of Hair	Male-specific factors - Hair/balding pattern: Pattern 1	Bald Pattern 1	UKB2 (EUR)	56514	119866	176380	3.42254e-13	3500	31427789	2019

## Sheet: Endocrine
GenomicLocus	cytoBand	rsID	Domain	ChapterLevel	SubchapterLevel	Trait	uniqTrait	Population	Ncase	Ncontrol	N	gwasP	id	PMID	Year
68	12q13.2	rs705704	Endocrine	Endocrine, Nutritional and Metabolic Diseases	Type 1 Diabetes Mellitus	Type 1 Diabetes	Type 1 Diabetes	EUR	9934	16956	26890	2.82867e-08	3820	21980299	2011
68	12q13.2	rs773107	Endocrine	Endocrine, Nutritional and Metabolic Diseases	Thyroiditis	Non-cancer illness code, self-reported: hypothyroidism/myxoedema	Hypothyroidism/Myxoedema	UKB2 (EUR)	18740	270567	289307	2.3948e-08	3602	31427789	2019
73	12q24.12	rs3184504	Endocrine	Endocrine, Nutritional and Metabolic Diseases	Other Hypothyroidism	Diagnoses - secondary ICD10: E03 Other hypothyroidism	Other hypothyroidism	UKB2 (EUR)	13043	231847	244890	1.89717e-11	3685	31427789	2019
73	12q24.12	rs3184504	Endocrine	Endocrine, Nutritional and Metabolic Diseases	Thyroiditis	Non-cancer illness code, self-reported: hypothyroidism/myxoedema	Hypothyroidism/Myxoedema	UKB2 (EUR)	18740	270567	289307	1.89717e-11	3602	31427789	2019
73	12q24.12	rs3184504	Endocrine	Endocrine, Nutritional and Metabolic Diseases	Type 1 Diabetes Mellitus	Type 1 Diabetes	Type 1 Diabetes	EUR	9934	16956	26890	1.89717e-11	3820	21980299	2011
73	12q24.12	rs653178	Endocrine	Endocrine, Nutritional and Metabolic Diseases	Type 1 Diabetes Mellitus	Type 1 Diabetes	Type 1 Diabetes	EUR	3983	3999	7982	8.15626e-12	1067	19430480	2009
99	22q12.2	rs16988333	Endocrine	Endocrine, Nutritional and Metabolic Diseases	Type 2 Diabetes Mellitus	Type 2 Diabetes	Type 2 Diabetes	UKB2 (EUR meta)	62832	596424	659256	6.74078e-09	4045	30054458	2018

## Sheet: Environment
GenomicLocus	cytoBand	rsID	Domain	ChapterLevel	SubchapterLevel	Trait	uniqTrait	Population	Ncase	Ncontrol	N	gwasP	id	PMID	Year
8	1p13.3	rs583104	Environment	Major Life Areas	Potential Health Hazards Related to Socioeconomic and Psychosocial Circumstances	Illnesses of father: Heart disease	Family (paternal) history of Heart disease	UKB2 (EUR)	111358	243779	355137	1.09401e-08	3628	31427789	2019
14	1q43	rs12091558	Environment	Major Life Areas	Education	Education - Qualifications	Educational attainment	UKB2 (EUR)			318526	6.60428e-12	3409	31427789	2019
24	3p21.31	rs9858213	Environment	Major Life Areas	Education	Educational attainment	Educational attainment	EUR			106736	1.58258e-10	60	25201988	2014
24	3p21.31	rs9858542	Environment	Products and Technology	Assets	Average total household income before tax	Household income	UKB2 (EUR)			332594	2.0384e-10	3195	31427789	2019
36	6p24.1	rs9349379	Environment	Major Life Areas	Potential Health Hazards Related to Socioeconomic and Psychosocial Circumstances	Illnesses of mother: Heart disease	Family (maternal) history of Heart disease	UKB2 (EUR)	70883	297056	367939	4.22373e-28	3638	31427789	2019
36	6p24.1	rs9349379	Environment	Major Life Areas	Potential Health Hazards Related to Socioeconomic and Psychosocial Circumstances	Illnesses of siblings: Heart disease	Family (siblings) history of Heart disease	UKB2 (EUR)	30320	278796	309116	4.22373e-28	3648	31427789	2019
36	6p24.1	rs9349379	Environment	Major Life Areas	Potential Health Hazards Related to Socioeconomic and Psychosocial Circumstances	Illnesses of father: Heart disease	Family (paternal) history of Heart disease	UKB2 (EUR)	111358	243779	355137	4.22373e-28	3628	31427789	2019
83	16q23.1	rs3851734	Environment	Major Life Areas	Potential Health Hazards Related to Socioeconomic and Psychosocial Circumstances	Illnesses of mother: High blood pressure	Family (maternal) history of High blood pressure	UKB2 (EUR)	109410	258529	367939	9.22867e-10	3644	31427789	2019
91	18q12.2	rs9964724	Environment	Major Life Areas	Education	Educational attainment	Educational attainment	UKB2 (EUR meta)			766345	2.0147e-08	4066	30038396	2018
95	19q13.32	rs7412	Environment	Major Life Areas	Potential Health Hazards Related to Socioeconomic and Psychosocial Circumstances	Illnesses of father: Heart disease	Family (paternal) history of Heart disease	UKB2 (EUR)	111358	243779	355137	3.51073e-08	3628	31427789	2019

## Sheet: Environmental
GenomicLocus	cytoBand	rsID	Domain	ChapterLevel	SubchapterLevel	Trait	uniqTrait	Population	Ncase	Ncontrol	N	gwasP	id	PMID	Year
8	1p13.3	rs583104	Environmental	Products and Technology	Products or Substances for Personal Consumption	Salicylic acid and derivatives	Salicylic acid and derivatives	UKB2 (EUR)	61583	50427	112010	1.09401e-08	4231	31015401	2019
13	1q25.1	rs12568655	Environmental	Products and Technology	Products or Substances for Personal Consumption	Anilides	Anilides	UKB2 (EUR)	83218	96592	179810	5.10491e-12	4232	31015401	2019
22	2q37.1	rs4663983	Environmental	Products and Technology	Products or Substances for Personal Consumption	Antimigraine preparations	Antimigraine preparations	UKB2 (EUR)	5521	114323	119844	1.35223e-31	4233	31015401	2019
22	2q37.1	rs4663983	Environmental	Products and Technology	Products or Substances for Personal Consumption	Anilides	Anilides	UKB2 (EUR)	83218	96592	179810	1.35223e-31	4232	31015401	2019
36	6p24.1	rs9349379	Environmental	Products and Technology	Products or Substances for Personal Consumption	Antimigraine preparations	Antimigraine preparations	UKB2 (EUR)	5521	114323	119844	4.22373e-28	4233	31015401	2019
41	6q16.1	rs7770889	Environmental	Products and Technology	Products or Substances for Personal Consumption	Antimigraine preparations	Antimigraine preparations	UKB2 (EUR)	5521	114323	119844	5.5735e-37	4233	31015401	2019
48	7p14.1	rs12532479	Environmental	Products and Technology	Products or Substances for Personal Consumption	Antimigraine preparations	Antimigraine preparations	UKB2 (EUR)	5521	114323	119844	4.72599e-12	4233	31015401	2019
69	12q13.3	rs11172113	Environmental	Products and Technology	Products or Substances for Personal Consumption	Anilides	Anilides	UKB2 (EUR)	83218	96592	179810	6.86184e-72	4232	31015401	2019
69	12q13.3	rs11172113	Environmental	Products and Technology	Products or Substances for Personal Consumption	Antimigraine preparations	Antimigraine preparations	UKB2 (EUR)	5521	114323	119844	6.86184e-72	4233	31015401	2019
73	12q24.12	rs3184504	Environmental	Products and Technology	Products or Substances for Personal Consumption	Calcium channel blockers	Calcium channel blockers	UKB2 (EUR)	31904	172474	204378	1.89717e-11	4223	31015401	2019
73	12q24.12	rs3184504	Environmental	Products and Technology	Products or Substances for Personal Consumption	Thyroid preparations	Thyroid preparations	UKB2 (EUR)	24832	280750	305582	1.89717e-11	4226	31015401	2019
95	19q13.32	rs7412	Environmental	Products and Technology	Products or Substances for Personal Consumption	Agents acting on the renin-angiotensin system	Agents acting on the renin-angiotensin system	UKB2 (EUR)	62752	174778	237530	3.51073e-08	4224	31015401	2019
95	19q13.32	rs7412	Environmental	Products and Technology	Products or Substances for Personal Consumption	HMG CoA reductase inhibitors	HMG CoA reductase inhibitors	UKB2 (EUR)	73475	216910	290385	3.51073e-08	4225	31015401	2019
95	19q13.32	rs7412	Environmental	Products and Technology	Products or Substances for Personal Consumption	Salicylic acid and derivatives	Salicylic acid and derivatives	UKB2 (EUR)	61583	50427	112010	3.51073e-08	4231	31015401	2019
95	19q13.32	rs7412	Environmental	Products and Technology	Products or Substances for Personal Consumption	Calcium channel blockers	Calcium channel blockers	UKB2 (EUR)	31904	172474	204378	3.51073e-08	4223	31015401	2019
95	19q13.32	rs7412	Environmental	Products and Technology	Products or Substances for Personal Consumption	Antithrombotic agents	Antithrombotic agents	UKB2 (EUR)	67653	85986	153639	3.51073e-08	4218	31015401	2019

## Sheet: Gastrointestinal
GenomicLocus	cytoBand	rsID	Domain	ChapterLevel	SubchapterLevel	Trait	uniqTrait	Population	Ncase	Ncontrol	N	gwasP	id	PMID	Year
24	3p21.31	rs1131095	Gastrointestinal	Diseases of the Digestive System	Noninfective entertitis and Colitis	Ulcerative colitis	Ulcerative colitis	EUR	12366	33609	45975	1.85522e-10	2030	28067908	2017
24	3p21.31	rs1131095	Gastrointestinal	Diseases of the Digestive System	Noninfective entertitis and Colitis	Inflammatory Bowel Disease	Inflammatory Bowel Disease	EUR	25042	34915	59957	1.85522e-10	2031	28067908	2017
24	3p21.31	rs1873625	Gastrointestinal	Diseases of the Digestive System	Noninfective entertitis and Colitis	Crohn's Disease	Crohn's Disease	EUR	5956	14927	20883	1.21495e-10	68	26192919	2015
24	3p21.31	rs1873625	Gastrointestinal	Diseases of the Digestive System	Noninfective entertitis and Colitis	Inflammatory Bowel Disease	Inflammatory Bowel Disease	EUR	12882	21770	34652	1.21495e-10	67	26192919	2015
24	3p21.31	rs3197999	Gastrointestinal	Diseases of the Digestive System	Noninfective entertitis and Colitis	Crohn's Disease	Crohn's Disease	EUR	6299	15148	21447	1.98522e-09	1193	21102463	2010
24	3p21.31	rs9822268	Gastrointestinal	Diseases of the Digestive System	Noninfective entertitis and Colitis	Ulcerative colitis	Ulcerative colitis	EUR	7211	20783	27994	2.98725e-10	1194	21297633	2011
73	12q24.12	rs11065987	Gastrointestinal	Diseases of the Digestive System	Fibrosis and Cirrhosis of Liver	Primary biliary cirrhosis	Primary biliary cirrhosis	EUR	2764	10475	13239	2.07543e-08	3822	26394269	2015
73	12q24.12	rs3184504	Gastrointestinal	Diseases of the Digestive System	Intestinal Malabsorption	Celiac disease	Celiac disease	EUR	12041	12228	24269	1.89717e-11	3824	22057235	2011
73	12q24.12	rs653178	Gastrointestinal	Diseases of the Digestive System	Intestinal Malabsorption	Celiac disease	Celiac disease	EUR	4533	10750	15283	8.15626e-12	3821	20190752	2010

## Sheet: Immunological
GenomicLocus	cytoBand	rsID	Domain	ChapterLevel	SubchapterLevel	Trait	uniqTrait	Population	Ncase	Ncontrol	N	gwasP	id	PMID	Year
1	1p36.23	rs301819	Immunological	Functions of the Cardiovascular, Haematological, Immunological and Respiratory Systems	Immunological System Functions	Lymphocyte count (two-way meta)	Lymphocyte count	UKB1 (EUR meta)			132452	2.27126e-08	3848	27863252	2016
12	1q22	rs1050316	Immunological	Functions of the Cardiovascular, Haematological, Immunological and Respiratory Systems	Immunological System Functions	Platelet count (three-way meta)	Platelet count	UKB1 (EUR meta)			166066	6.16149e-29	3899	27863252	2016
12	1q22	rs1050316	Immunological	Functions of the Cardiovascular, Haematological, Immunological and Respiratory Systems	Immunological System Functions	Platelet count (two-way meta)	Platelet count	UKB1 (EUR meta)			127127	6.16149e-29	3863	27863252	2016
21	2q34	rs715	Immunological	Functions of the Cardiovascular, Haematological, Immunological and Respiratory Systems	Immunological System Functions	Eosinophil percentage of white cells (two-way meta)	Eosinophil percentage of white cells	UKB1 (EUR meta)			132052	1.27894e-09	3839	27863252	2016
21	2q34	rs715	Immunological	Functions of the Cardiovascular, Haematological, Immunological and Respiratory Systems	Immunological System Functions	Eosinophil percentage of granulocytes (two-way meta)	Eosinophil percentage of granulocytes	UKB1 (EUR meta)			131525	1.27894e-09	3840	27863252	2016
21	2q34	rs715	Immunological	Functions of the Cardiovascular, Haematological, Immunological and Respiratory Systems	Immunological System Functions	Eosinophil percentage of granulocytes (three-way meta)	Eosinophil percentage of granulocytes	UKB1 (EUR meta)			170536	1.27894e-09	3876	27863252	2016
21	2q34	rs715	Immunological	Functions of the Cardiovascular, Haematological, Immunological and Respiratory Systems	Immunological System Functions	Eosinophil percentage of white cells (three-way meta)	Eosinophil percentage of white cells	UKB1 (EUR meta)			172378	1.27894e-09	3875	27863252	2016
21	2q34	rs715	Immunological	Functions of the Cardiovascular, Haematological, Immunological and Respiratory Systems	Immunological System Functions	Neutrophil percentage of granulocytes (three-way meta)	Neutrophil percentage of granulocytes	UKB1 (EUR meta)			170672	1.27894e-09	3894	27863252	2016
21	2q34	rs715	Immunological	Functions of the Cardiovascular, Haematological, Immunological and Respiratory Systems	Immunological System Functions	Plateletcrit (three-way meta)	Plateletcrit	UKB1 (EUR meta)			164339	1.27894e-09	3897	27863252	2016
68	12q13.2	rs773107	Immunological	Functions of the Cardiovascular, Haematological, Immunological and Respiratory Systems	Immunological System Functions	Eosinophil count (two-way meta)	Eosinophil count	UKB1 (EUR meta)			131999	2.3948e-08	3838	27863252	2016
68	12q13.2	rs773107	Immunological	Functions of the Cardiovascular, Haematological, Immunological and Respiratory Systems	Immunological System Functions	Eosinophil percentage of granulocytes (two-way meta)	Eosinophil percentage of granulocytes	UKB1 (EUR meta)			131525	2.3948e-08	3840	27863252	2016
73	12q24.12	rs3184504	Immunological	Functions of the Cardiovascular, Haematological, Immunological and Respiratory Systems	Immunological System Functions	Plateletcrit (three-way meta)	Plateletcrit	UKB1 (EUR meta)			164339	1.89717e-11	3897	27863252	2016
73	12q24.12	rs3184504	Immunological	Functions of the Cardiovascular, Haematological, Immunological and Respiratory Systems	Immunological System Functions	Reticulocyte count (two-way meta)	Reticulocyte count	UKB1 (EUR meta)			130388	1.89717e-11	3866	27863252	2016
73	12q24.12	rs3184504	Immunological	Functions of the Cardiovascular, Haematological, Immunological and Respiratory Systems	Immunological System Functions	Red blood cell count (three-way meta)	Red blood cell count	UKB1 (EUR meta)			172952	1.89717e-11	3900	27863252	2016
73	12q24.12	rs3184504	Immunological	Functions of the Cardiovascular, Haematological, Immunological and Respiratory Systems	Immunological System Functions	Plateletcrit (two-way meta)	Plateletcrit	UKB1 (EUR meta)			127033	1.89717e-11	3861	27863252	2016
73	12q24.12	rs3184504	Immunological	Functions of the Cardiovascular, Haematological, Immunological and Respiratory Systems	Immunological System Functions	Granulocyte count (two-way meta)	Granulocyte count	UKB1 (EUR meta)			130875	1.89717e-11	3841	27863252	2016
73	12q24.12	rs3184504	Immunological	Functions of the Cardiovascular, Haematological, Immunological and Respiratory Systems	Immunological System Functions	White blood cell count (three-way meta)	White blood cell count	UKB1 (EUR meta)			172435	1.89717e-11	3904	27863252	2016
73	12q24.12	rs3184504	Immunological	Functions of the Cardiovascular, Haematological, Immunological and Respiratory Systems	Immunological System Functions	Lymphocyte count (two-way meta)	Lymphocyte count	UKB1 (EUR meta)			132452	1.89717e-11	3848	27863252	2016
73	12q24.12	rs3184504	Immunological	Functions of the Cardiovascular, Haematological, Immunological and Respiratory Systems	Immunological System Functions	High light scatter reticulocyte count (three-way meta)	High light scatter reticulocyte count	UKB1 (EUR meta)			170761	1.89717e-11	3882	27863252	2016
73	12q24.12	rs3184504	Immunological	Functions of the Cardiovascular, Haematological, Immunological and Respiratory Systems	Immunological System Functions	Sum neutrophil eosinophil count (two-way meta)	Sum neutrophil eosinophil count	UKB1 (EUR meta)			131409	1.89717e-11	3857	27863252	2016
73	12q24.12	rs3184504	Immunological	Functions of the Cardiovascular, Haematological, Immunological and Respiratory Systems	Immunological System Functions	Lymphocyte count (three-way meta)	Lymphocyte count	UKB1 (EUR meta)			171643	1.89717e-11	3884	27863252	2016
73	12q24.12	rs3184504	Immunological	Functions of the Cardiovascular, Haematological, Immunological and Respiratory Systems	Immunological System Functions	Reticulocyte count (three-way meta)	Reticulocyte count	UKB1 (EUR meta)			170641	1.89717e-11	3902	27863252	2016
73	12q24.12	rs3184504	Immunological	Functions of the Cardiovascular, Haematological, Immunological and Respiratory Systems	Immunological System Functions	Hematocrit (three-way meta)	Hematocrit	UKB1 (EUR meta)			173039	1.89717e-11	3879	27863252	2016
73	12q24.12	rs3184504	Immunological	Functions of the Cardiovascular, Haematological, Immunological and Respiratory Systems	Immunological System Functions	Platelet count (two-way meta)	Platelet count	UKB1 (EUR meta)			127127	1.89717e-11	3863	27863252	2016
73	12q24.12	rs3184504	Immunological	Functions of the Cardiovascular, Haematological, Immunological and Respiratory Systems	Immunological System Functions	Sum basophil neutrophil count (three-way meta)	Sum basophil neutrophil count	UKB1 (EUR meta)			170143	1.89717e-11	3872	27863252	2016
73	12q24.12	rs3184504	Immunological	Functions of the Cardiovascular, Haematological, Immunological and Respiratory Systems	Immunological System Functions	Neutrophil count (three-way meta)	Neutrophil count	UKB1 (EUR meta)			170702	1.89717e-11	3895	27863252	2016
73	12q24.12	rs3184504	Immunological	Functions of the Cardiovascular, Haematological, Immunological and Respiratory Systems	Immunological System Functions	Granulocyte count (three-way meta)	Granulocyte count	UKB1 (EUR meta)			169822	1.89717e-11	3877	27863252	2016
73	12q24.12	rs3184504	Immunological	Functions of the Cardiovascular, Haematological, Immunological and Respiratory Systems	Immunological System Functions	Reticulocyte fraction of red cells (two-way meta)	Reticulocyte fraction of red cells	UKB1 (EUR meta)			130404	1.89717e-11	3867	27863252	2016
73	12q24.12	rs3184504	Immunological	Functions of the Cardiovascular, Haematological, Immunological and Respiratory Systems	Immunological System Functions	Basophil count (two-way meta)	Basophil count	UKB1 (EUR meta)			131860	1.89717e-11	3833	27863252	2016
73	12q24.12	rs3184504	Immunological	Functions of the Cardiovascular, Haematological, Immunological and Respiratory Systems	Immunological System Functions	Platelet count (three-way meta)	Platelet count	UKB1 (EUR meta)			166066	1.89717e-11	3899	27863252	2016
73	12q24.12	rs3184504	Immunological	Functions of the Cardiovascular, Haematological, Immunological and Respiratory Systems	Immunological System Functions	Sum neutrophil eosinophil count (three-way meta)	Sum neutrophil eosinophil count	UKB1 (EUR meta)			170384	1.89717e-11	3893	27863252	2016
73	12q24.12	rs3184504	Immunological	Functions of the Cardiovascular, Haematological, Immunological and Respiratory Systems	Immunological System Functions	Hemoglobin concentration (three-way meta)	Hemoglobin concentration	UKB1 (EUR meta)			172925	1.89717e-11	3880	27863252	2016
73	12q24.12	rs3184504	Immunological	Functions of the Cardiovascular, Haematological, Immunological and Respiratory Systems	Immunological System Functions	High light scatter percentage of red cells (two-way meta)	High light scatter percentage of red cells	UKB1 (EUR meta)			130538	1.89717e-11	3845	27863252	2016
73	12q24.12	rs3184504	Immunological	Functions of the Cardiovascular, Haematological, Immunological and Respiratory Systems	Immunological System Functions	High light scatter reticulocyte count (two-way meta)	High light scatter reticulocyte count	UKB1 (EUR meta)			130517	1.89717e-11	3846	27863252	2016
73	12q24.12	rs3184504	Immunological	Functions of the Cardiovascular, Haematological, Immunological and Respiratory Systems	Immunological System Functions	Myeloid white cell count (three-way meta)	Myeloid white cell count	UKB1 (EUR meta)			169219	1.89717e-11	3892	27863252	2016
73	12q24.12	rs3184504	Immunological	Functions of the Cardiovascular, Haematological, Immunological and Respiratory Systems	Immunological System Functions	White blood cell count (two-way meta)	White blood cell count	UKB1 (EUR meta)			131969	1.89717e-11	3868	27863252	2016
73	12q24.12	rs653178	Immunological	Functions of the Cardiovascular, Haematological, Immunological and Respiratory Systems	Immunological System Functions	Neutrophil percentage of white cells (two-way meta)	Neutrophil percentage of white cells	UKB1 (EUR meta)			132352	8.15626e-12	3860	27863252	2016
73	12q24.12	rs653178	Immunological	Functions of the Cardiovascular, Haematological, Immunological and Respiratory Systems	Immunological System Functions	Sum eosinophil basophil count (two-way meta)	Sum eosinophil basophil count	UKB1 (EUR meta)			131557	8.15626e-12	3837	27863252	2016
73	12q24.12	rs653178	Immunological	Functions of the Cardiovascular, Haematological, Immunological and Respiratory Systems	Immunological System Functions	Eosinophil percentage of white cells (two-way meta)	Eosinophil percentage of white cells	UKB1 (EUR meta)			132052	8.15626e-12	3839	27863252	2016
73	12q24.12	rs653178	Immunological	Functions of the Cardiovascular, Haematological, Immunological and Respiratory Systems	Immunological System Functions	Eosinophil percentage of granulocytes (two-way meta)	Eosinophil percentage of granulocytes	UKB1 (EUR meta)			131525	8.15626e-12	3840	27863252	2016
73	12q24.12	rs653178	Immunological	Functions of the Cardiovascular, Haematological, Immunological and Respiratory Systems	Immunological System Functions	Eosinophil count (three-way meta)	Eosinophil count	UKB1 (EUR meta)			172275	8.15626e-12	3874	27863252	2016
73	12q24.12	rs653178	Immunological	Functions of the Cardiovascular, Haematological, Immunological and Respiratory Systems	Immunological System Functions	Eosinophil percentage of granulocytes (three-way meta)	Eosinophil percentage of granulocytes	UKB1 (EUR meta)			170536	8.15626e-12	3876	27863252	2016
73	12q24.12	rs653178	Immunological	Functions of the Cardiovascular, Haematological, Immunological and Respiratory Systems	Immunological System Functions	Eosinophil percentage of white cells (three-way meta)	Eosinophil percentage of white cells	UKB1 (EUR meta)			172378	8.15626e-12	3875	27863252	2016
73	12q24.12	rs653178	Immunological	Functions of the Cardiovascular, Haematological, Immunological and Respiratory Systems	Immunological System Functions	Sum eosinophil basophil count (three-way meta)	Sum eosinophil basophil count	UKB1 (EUR meta)			171771	8.15626e-12	3873	27863252	2016
73	12q24.12	rs653178	Immunological	Functions of the Cardiovascular, Haematological, Immunological and Respiratory Systems	Immunological System Functions	Eosinophil count (two-way meta)	Eosinophil count	UKB1 (EUR meta)			131999	8.15626e-12	3838	27863252	2016
73	12q24.12	rs653178	Immunological	Functions of the Cardiovascular, Haematological, Immunological and Respiratory Systems	Immunological System Functions	Neutrophil percentage of granulocytes (two-way meta)	Neutrophil percentage of granulocytes	UKB1 (EUR meta)			131660	8.15626e-12	3858	27863252	2016
73	12q24.12	rs653178	Immunological	Functions of the Cardiovascular, Haematological, Immunological and Respiratory Systems	Immunological System Functions	Neutrophil percentage of granulocytes (three-way meta)	Neutrophil percentage of granulocytes	UKB1 (EUR meta)			170672	8.15626e-12	3894	27863252	2016
73	12q24.12	rs653178	Immunological	Functions of the Cardiovascular, Haematological, Immunological and Respiratory Systems	Immunological System Functions	Monocyte count (three-way meta)	Monocyte count	UKB1 (EUR meta)			170721	8.15626e-12	3889	27863252	2016
78	14q13.3	rs7143938	Immunological	Functions of the Cardiovascular, Haematological, Immunological and Respiratory Systems	Immunological System Functions	Mean corpuscular volume (two-way meta)	Mean corpuscular volume	UKB1 (EUR meta)			132353	4.21857e-08	3852	27863252	2016
95	19q13.32	rs4420638	Immunological	Functions of the Cardiovascular, Haematological, Immunological and Respiratory Systems	Immunological System Functions	Plateletcrit (three-way meta)	Plateletcrit	UKB1 (EUR meta)			164339	4.18058e-09	3897	27863252	2016
95	19q13.32	rs7412	Immunological	Functions of the Cardiovascular, Haematological, Immunological and Respiratory Systems	Immunological System Functions	Red cell distribution width (two-way meta)	Red cell distribution width	UKB1 (EUR meta)			131520	3.51073e-08	3865	27863252	2016
95	19q13.32	rs7412	Immunological	Functions of the Cardiovascular, Haematological, Immunological and Respiratory Systems	Immunological System Functions	Reticulocyte count (three-way meta)	Reticulocyte count	UKB1 (EUR meta)			170641	3.51073e-08	3902	27863252	2016
95	19q13.32	rs7412	Immunological	Functions of the Cardiovascular, Haematological, Immunological and Respiratory Systems	Immunological System Functions	Reticulocyte count (two-way meta)	Reticulocyte count	UKB1 (EUR meta)			130388	3.51073e-08	3866	27863252	2016
95	19q13.32	rs7412	Immunological	Functions of the Cardiovascular, Haematological, Immunological and Respiratory Systems	Immunological System Functions	Immature fraction of reticulocytes (three-way meta)	Immature fraction of reticulocytes	UKB1 (EUR meta)			170548	3.51073e-08	3883	27863252	2016
95	19q13.32	rs7412	Immunological	Functions of the Cardiovascular, Haematological, Immunological and Respiratory Systems	Immunological System Functions	High light scatter percentage of red cells (three-way meta)	High light scatter percentage of red cells	UKB1 (EUR meta)			170763	3.51073e-08	3881	27863252	2016
95	19q13.32	rs7412	Immunological	Functions of the Cardiovascular, Haematological, Immunological and Respiratory Systems	Immunological System Functions	Immature fraction of reticulocytes (two-way meta)	Immature fraction of reticulocytes	UKB1 (EUR meta)			130321	3.51073e-08	3847	27863252	2016
95	19q13.32	rs7412	Immunological	Functions of the Cardiovascular, Haematological, Immunological and Respiratory Systems	Immunological System Functions	Red cell distribution width (three-way meta)	Red cell distribution width	UKB1 (EUR meta)			171529	3.51073e-08	3901	27863252	2016
95	19q13.32	rs7412	Immunological	Functions of the Cardiovascular, Haematological, Immunological and Respiratory Systems	Immunological System Functions	Reticulocyte fraction of red cells (two-way meta)	Reticulocyte fraction of red cells	UKB1 (EUR meta)			130404	3.51073e-08	3867	27863252	2016
95	19q13.32	rs7412	Immunological	Functions of the Cardiovascular, Haematological, Immunological and Respiratory Systems	Immunological System Functions	High light scatter percentage of red cells (two-way meta)	High light scatter percentage of red cells	UKB1 (EUR meta)			130538	3.51073e-08	3845	27863252	2016
95	19q13.32	rs7412	Immunological	Functions of the Cardiovascular, Haematological, Immunological and Respiratory Systems	Immunological System Functions	High light scatter reticulocyte count (two-way meta)	High light scatter reticulocyte count	UKB1 (EUR meta)			130517	3.51073e-08	3846	27863252	2016
95	19q13.32	rs7412	Immunological	Functions of the Cardiovascular, Haematological, Immunological and Respiratory Systems	Immunological System Functions	High light scatter reticulocyte count (three-way meta)	High light scatter reticulocyte count	UKB1 (EUR meta)			170761	3.51073e-08	3882	27863252	2016
95	19q13.32	rs7412	Immunological	Functions of the Cardiovascular, Haematological, Immunological and Respiratory Systems	Immunological System Functions	Reticulocyte fraction of red cells (three-way meta)	Reticulocyte fraction of red cells	UKB1 (EUR meta)			170690	3.51073e-08	3903	27863252	2016
99	22q12.2	rs39713	Immunological	Functions of the Cardiovascular, Haematological, Immunological and Respiratory Systems	Immunological System Functions	High light scatter reticulocyte count (three-way meta)	High light scatter reticulocyte count	UKB1 (EUR meta)			170761	1.38714e-08	3882	27863252	2016

[truncated: 11 more sheets: Metabolic, Mortality, Neoplasms, Neurological, Nutritional, Ophthalmological, Psychiatric, Reproduction, Respiratory, Skeletal, Social Interactions]
